# Supplementary material for: Transcriptomics supports local sensory regulation in the antenna of the kissing-bug Rhodnius prolixus
Source: BMC Genomics. 2020 Jan 30;21:101. doi: 10.1186/s12864-020-6514-3 (PMC6993403; doi:10.1186/s12864-020-6514-3)
Supplement: Supplementary file 14 — Additional file 14: Data file S3. Edited Generic Feature Format (GFF) file of the R. prolixus genome used for read mapping and gene expression analysis. [file 12864_2020_6514_MOESM14_ESM.zip]

Archive with 1 entries (1 files):
- DatafileS3.txt
