# Supplementary material for: Transcriptomics supports local sensory regulation in the antenna of the kissing-bug Rhodnius prolixus
Source: BMC Genomics. 2020 Jan 30;21:101. doi: 10.1186/s12864-020-6514-3 (PMC6993403; doi:10.1186/s12864-020-6514-3)
Supplement: Supplementary file 14 — Additional file 14: Data file S3. Edited Generic Feature Format (GFF) file of the R. prolixus genome used for read mapping and gene expression analysis. [file 12864_2020_6514_MOESM14_ESM.zip › DatafileS3.txt]

##gff-version 3
##genome-build VectorBase RproC3
##sequence-region   ACPB03022661 1 107481
##sequence-region   ACPB03022837 1 95208
##sequence-region   ACPB03022855 1 93752
##sequence-region   ACPB03022906 1 92203
##sequence-region   ACPB03023470 1 72065
##sequence-region   ACPB03023791 1 63882
##sequence-region   ACPB03023843 1 63104
##sequence-region   ACPB03023844 1 63069
##sequence-region   ACPB03024014 1 60277
##sequence-region   ACPB03024167 1 57491
##sequence-region   ACPB03024251 1 55831
##sequence-region   ACPB03024280 1 55235
##sequence-region   ACPB03024341 1 53873
##sequence-region   ACPB03024393 1 52556
##sequence-region   ACPB03024468 1 51218
##sequence-region   ACPB03024545 1 50237
##sequence-region   ACPB03024549 1 49789
##sequence-region   ACPB03024602 1 48976
##sequence-region   ACPB03024613 1 48785
##sequence-region   ACPB03024614 1 48720
##sequence-region   ACPB03024745 1 47598
##sequence-region   ACPB03024746 1 47595
##sequence-region   ACPB03024770 1 47136
##sequence-region   ACPB03024771 1 47043
##sequence-region   ACPB03024841 1 46407
##sequence-region   ACPB03024891 1 46083
##sequence-region   ACPB03024927 1 45835
##sequence-region   ACPB03024959 1 45542
##sequence-region   ACPB03024984 1 45190
##sequence-region   ACPB03025021 1 44884
##sequence-region   ACPB03025070 1 44592
##sequence-region   ACPB03025228 1 43069
##sequence-region   ACPB03025287 1 42491
##sequence-region   ACPB03025295 1 42252
##sequence-region   ACPB03025296 1 42234
##sequence-region   ACPB03025303 1 42205
##sequence-region   ACPB03025319 1 42119
##sequence-region   ACPB03025354 1 41581
##sequence-region   ACPB03025381 1 41318
##sequence-region   ACPB03025423 1 40995
##sequence-region   ACPB03025438 1 40838
##sequence-region   ACPB03025487 1 40497
##sequence-region   ACPB03025501 1 40007
##sequence-region   ACPB03025511 1 39877
##sequence-region   ACPB03025559 1 39538
##sequence-region   ACPB03025574 1 39383
##sequence-region   ACPB03025598 1 39061
##sequence-region   ACPB03025645 1 38717
##sequence-region   ACPB03025670 1 38446
##sequence-region   ACPB03025673 1 38345
##sequence-region   ACPB03025743 1 37735
##sequence-region   ACPB03025767 1 37628
##sequence-region   ACPB03025773 1 37420
##sequence-region   ACPB03025787 1 37172
##sequence-region   ACPB03025788 1 37157
##sequence-region   ACPB03025793 1 37090
##sequence-region   ACPB03025846 1 36804
##sequence-region   ACPB03025847 1 36803
##sequence-region   ACPB03025854 1 36757
##sequence-region   ACPB03025909 1 36286
##sequence-region   ACPB03025982 1 35635
##sequence-region   ACPB03026053 1 34863
##sequence-region   ACPB03026061 1 34750
##sequence-region   ACPB03026072 1 34604
##sequence-region   ACPB03026135 1 34197
##sequence-region   ACPB03026143 1 33976
##sequence-region   ACPB03026148 1 33919
##sequence-region   ACPB03026158 1 33794
##sequence-region   ACPB03026181 1 33610
##sequence-region   ACPB03026260 1 33142
##sequence-region   ACPB03026261 1 33113
##sequence-region   ACPB03026315 1 32728
##sequence-region   ACPB03026326 1 32690
##sequence-region   ACPB03026333 1 32599
##sequence-region   ACPB03026344 1 32497
##sequence-region   ACPB03026351 1 32379
##sequence-region   ACPB03026381 1 32151
##sequence-region   ACPB03026392 1 31979
##sequence-region   ACPB03026411 1 31943
##sequence-region   ACPB03026439 1 31603
##sequence-region   ACPB03026455 1 31458
##sequence-region   ACPB03026475 1 31377
##sequence-region   ACPB03026487 1 31291
##sequence-region   ACPB03026488 1 31274
##sequence-region   ACPB03026534 1 30965
##sequence-region   ACPB03026553 1 30754
##sequence-region   ACPB03026556 1 30701
##sequence-region   ACPB03026588 1 30492
##sequence-region   ACPB03026594 1 30363
##sequence-region   ACPB03026616 1 30175
##sequence-region   ACPB03026727 1 29406
##sequence-region   ACPB03026784 1 29081
##sequence-region   ACPB03026788 1 29036
##sequence-region   ACPB03026820 1 28951
##sequence-region   ACPB03026821 1 28933
##sequence-region   ACPB03026897 1 28385
##sequence-region   ACPB03026898 1 28333
##sequence-region   ACPB03026963 1 27846
##sequence-region   ACPB03027039 1 27398
##sequence-region   ACPB03027062 1 27204
##sequence-region   ACPB03027067 1 27143
##sequence-region   ACPB03027073 1 27120
##sequence-region   ACPB03027077 1 27106
##sequence-region   ACPB03027080 1 27068
##sequence-region   ACPB03027197 1 26155
##sequence-region   ACPB03027198 1 26119
##sequence-region   ACPB03027225 1 26006
##sequence-region   ACPB03027240 1 25917
##sequence-region   ACPB03027270 1 25683
##sequence-region   ACPB03027271 1 25682
##sequence-region   ACPB03027334 1 25245
##sequence-region   ACPB03027364 1 25010
##sequence-region   ACPB03027378 1 24857
##sequence-region   ACPB03027379 1 24839
##sequence-region   ACPB03027380 1 24832
##sequence-region   ACPB03027381 1 24808
##sequence-region   ACPB03027408 1 24580
##sequence-region   ACPB03027422 1 24462
##sequence-region   ACPB03027426 1 24442
##sequence-region   ACPB03027458 1 24256
##sequence-region   ACPB03027459 1 24246
##sequence-region   ACPB03027466 1 24201
##sequence-region   ACPB03027477 1 24186
##sequence-region   ACPB03027508 1 24106
##sequence-region   ACPB03027562 1 23855
##sequence-region   ACPB03027609 1 23548
##sequence-region   ACPB03027652 1 23245
##sequence-region   ACPB03027660 1 23234
##sequence-region   ACPB03027673 1 23156
##sequence-region   ACPB03027712 1 22926
##sequence-region   ACPB03027716 1 22915
##sequence-region   ACPB03027724 1 22889
##sequence-region   ACPB03027725 1 22876
##sequence-region   ACPB03027748 1 22773
##sequence-region   ACPB03027765 1 22717
##sequence-region   ACPB03027779 1 22683
##sequence-region   ACPB03027787 1 22648
##sequence-region   ACPB03027824 1 22411
##sequence-region   ACPB03027837 1 22349
##sequence-region   ACPB03027840 1 22270
##sequence-region   ACPB03027854 1 22200
##sequence-region   ACPB03027855 1 22191
##sequence-region   ACPB03027856 1 22145
##sequence-region   ACPB03027899 1 21960
##sequence-region   ACPB03027902 1 21943
##sequence-region   ACPB03027903 1 21941
##sequence-region   ACPB03027933 1 21842
##sequence-region   ACPB03027934 1 21842
##sequence-region   ACPB03027943 1 22742
##sequence-region   ACPB03027944 1 21700
##sequence-region   ACPB03027954 1 21659
##sequence-region   ACPB03027955 1 21628
##sequence-region   ACPB03027956 1 21626
##sequence-region   ACPB03027960 1 21595
##sequence-region   ACPB03027984 1 21398
##sequence-region   ACPB03027993 1 21327
##sequence-region   ACPB03028011 1 21233
##sequence-region   ACPB03028027 1 21045
##sequence-region   ACPB03028062 1 20961
##sequence-region   ACPB03028080 1 20865
##sequence-region   ACPB03028118 1 20683
##sequence-region   ACPB03028138 1 20606
##sequence-region   ACPB03028139 1 20589
##sequence-region   ACPB03028153 1 20569
##sequence-region   ACPB03028185 1 20459
##sequence-region   ACPB03028214 1 20320
##sequence-region   ACPB03028233 1 20237
##sequence-region   ACPB03028239 1 20160
##sequence-region   ACPB03028253 1 20048
##sequence-region   ACPB03028260 1 20028
##sequence-region   ACPB03028293 1 19900
##sequence-region   ACPB03028294 1 19860
##sequence-region   ACPB03028297 1 19815
##sequence-region   ACPB03028302 1 19800
##sequence-region   ACPB03028334 1 19551
##sequence-region   ACPB03028335 1 19544
##sequence-region   ACPB03028336 1 19520
##sequence-region   ACPB03028337 1 19519
##sequence-region   ACPB03028365 1 19366
##sequence-region   ACPB03028422 1 19121
##sequence-region   ACPB03028423 1 19110
##sequence-region   ACPB03028466 1 18749
##sequence-region   ACPB03028493 1 18659
##sequence-region   ACPB03028517 1 18588
##sequence-region   ACPB03028520 1 18585
##sequence-region   ACPB03028526 1 18547
##sequence-region   ACPB03028538 1 18520
##sequence-region   ACPB03028549 1 18467
##sequence-region   ACPB03028555 1 18200
##sequence-region   ACPB03028561 1 18367
##sequence-region   ACPB03028564 1 18341
##sequence-region   ACPB03028569 1 18322
##sequence-region   ACPB03028650 1 18066
##sequence-region   ACPB03028651 1 18062
##sequence-region   ACPB03028724 1 17819
##sequence-region   ACPB03028725 1 17815
##sequence-region   ACPB03028740 1 17724
##sequence-region   ACPB03028760 1 17628
##sequence-region   ACPB03028761 1 17624
##sequence-region   ACPB03028783 1 17512
##sequence-region   ACPB03028804 1 17408
##sequence-region   ACPB03028823 1 17344
##sequence-region   ACPB03028832 1 17296
##sequence-region   ACPB03028854 1 17199
##sequence-region   ACPB03028919 1 16973
##sequence-region   ACPB03028926 1 16931
##sequence-region   ACPB03028943 1 16898
##sequence-region   ACPB03028963 1 16831
##sequence-region   ACPB03028975 1 16758
##sequence-region   ACPB03028990 1 16690
##sequence-region   ACPB03028998 1 16632
##sequence-region   ACPB03029010 1 16583
##sequence-region   ACPB03029024 1 16490
##sequence-region   ACPB03029036 1 16459
##sequence-region   ACPB03029086 1 16276
##sequence-region   ACPB03029102 1 16212
##sequence-region   ACPB03029103 1 16209
##sequence-region   ACPB03029109 1 16189
##sequence-region   ACPB03029114 1 16173
##sequence-region   ACPB03029128 1 16121
##sequence-region   ACPB03029170 1 15890
##sequence-region   ACPB03029176 1 15868
##sequence-region   ACPB03029177 1 15846
##sequence-region   ACPB03029225 1 15712
##sequence-region   ACPB03029229 1 15706
##sequence-region   ACPB03029242 1 15640
##sequence-region   ACPB03029259 1 15599
##sequence-region   ACPB03029282 1 15492
##sequence-region   ACPB03029290 1 15459
##sequence-region   ACPB03029347 1 15323
##sequence-region   ACPB03029361 1 15270
##sequence-region   ACPB03029362 1 15269
##sequence-region   ACPB03029371 1 15248
##sequence-region   ACPB03029387 1 15191
##sequence-region   ACPB03029388 1 16755
##sequence-region   ACPB03029418 1 15075
##sequence-region   ACPB03029425 1 15043
##sequence-region   ACPB03029426 1 15041
##sequence-region   ACPB03029442 1 14907
##sequence-region   ACPB03029495 1 14784
##sequence-region   ACPB03029498 1 14762
##sequence-region   ACPB03029525 1 14698
##sequence-region   ACPB03029536 1 14662
##sequence-region   ACPB03029537 1 14659
##sequence-region   ACPB03029552 1 14576
##sequence-region   ACPB03029570 1 14547
##sequence-region   ACPB03029600 1 14440
##sequence-region   ACPB03029601 1 23786
##sequence-region   ACPB03029604 1 14414
##sequence-region   ACPB03029675 1 14155
##sequence-region   ACPB03029686 1 14096
##sequence-region   ACPB03029707 1 14045
##sequence-region   ACPB03029708 1 14010
##sequence-region   ACPB03029720 1 15205
##sequence-region   ACPB03029742 1 13856
##sequence-region   ACPB03029805 1 13706
##sequence-region   ACPB03029810 1 13672
##sequence-region   ACPB03029814 1 13658
##sequence-region   ACPB03029830 1 13584
##sequence-region   ACPB03029834 1 13535
##sequence-region   ACPB03029838 1 13532
##sequence-region   ACPB03029853 1 13509
##sequence-region   ACPB03029868 1 13453
##sequence-region   ACPB03029871 1 13431
##sequence-region   ACPB03029888 1 13386
##sequence-region   ACPB03029901 1 13330
##sequence-region   ACPB03029904 1 13303
##sequence-region   ACPB03029905 1 13300
##sequence-region   ACPB03029915 1 13262
##sequence-region   ACPB03029925 1 13238
##sequence-region   ACPB03029926 1 13223
##sequence-region   ACPB03029934 1 13193
##sequence-region   ACPB03029941 1 13181
##sequence-region   ACPB03029952 1 13134
##sequence-region   ACPB03029975 1 13047
##sequence-region   ACPB03030010 1 12930
##sequence-region   ACPB03030019 1 12912
##sequence-region   ACPB03030022 1 12889
##sequence-region   ACPB03030029 1 12861
##sequence-region   ACPB03030049 1 12772
##sequence-region   ACPB03030093 1 12655
##sequence-region   ACPB03030097 1 12613
##sequence-region   ACPB03030101 1 12597
##sequence-region   ACPB03030122 1 12528
##sequence-region   ACPB03030130 1 12503
##sequence-region   ACPB03030138 1 12485
##sequence-region   ACPB03030142 1 12482
##sequence-region   ACPB03030149 1 12462
##sequence-region   ACPB03030150 1 12461
##sequence-region   ACPB03030151 1 12453
##sequence-region   ACPB03030185 1 12249
##sequence-region   ACPB03030199 1 12247
##sequence-region   ACPB03030206 1 12227
##sequence-region   ACPB03030212 1 12183
##sequence-region   ACPB03030213 1 12158
##sequence-region   ACPB03030244 1 12080
##sequence-region   ACPB03030245 1 12051
##sequence-region   ACPB03030271 1 12024
##sequence-region   ACPB03030276 1 12012
##sequence-region   ACPB03030360 1 11832
##sequence-region   ACPB03030361 1 11830
##sequence-region   ACPB03030382 1 11785
##sequence-region   ACPB03030385 1 11781
##sequence-region   ACPB03030388 1 11758
##sequence-region   ACPB03030396 1 11691
##sequence-region   ACPB03030419 1 11633
##sequence-region   ACPB03030428 1 11569
##sequence-region   ACPB03030443 1 11471
##sequence-region   ACPB03030444 1 11470
##sequence-region   ACPB03030494 1 11358
##sequence-region   ACPB03030504 1 11337
##sequence-region   ACPB03030513 1 11298
##sequence-region   ACPB03030542 1 11246
##sequence-region   ACPB03030547 1 11226
##sequence-region   ACPB03030570 1 11149
##sequence-region   ACPB03030599 1 11047
##sequence-region   ACPB03030602 1 11059
##sequence-region   ACPB03030619 1 11013
##sequence-region   ACPB03030630 1 10985
##sequence-region   ACPB03030673 1 10836
##sequence-region   ACPB03030679 1 10887
##sequence-region   ACPB03030680 1 10885
##sequence-region   ACPB03030703 1 10798
##sequence-region   ACPB03030719 1 10752
##sequence-region   ACPB03030771 1 10613
##sequence-region   ACPB03030784 1 10588
##sequence-region   ACPB03030785 1 10572
##sequence-region   ACPB03030798 1 10549
##sequence-region   ACPB03030803 1 10542
##sequence-region   ACPB03030806 1 10518
##sequence-region   ACPB03030821 1 10496
##sequence-region   ACPB03030822 1 10492
##sequence-region   ACPB03030832 1 10459
##sequence-region   ACPB03030833 1 10454
##sequence-region   ACPB03030852 1 10399
##sequence-region   ACPB03030887 1 10312
##sequence-region   ACPB03030888 1 10302
##sequence-region   ACPB03030907 1 10261
##sequence-region   ACPB03030914 1 10239
##sequence-region   ACPB03030931 1 10191
##sequence-region   ACPB03030972 1 10059
##sequence-region   ACPB03031019 1 9974
##sequence-region   ACPB03031040 1 9912
##sequence-region   ACPB03031045 1 9902
##sequence-region   ACPB03031049 1 9874
##sequence-region   ACPB03031058 1 9863
##sequence-region   ACPB03031077 1 9827
##sequence-region   ACPB03031081 1 9813
##sequence-region   ACPB03031095 1 9773
##sequence-region   ACPB03031115 1 9714
##sequence-region   ACPB03031122 1 9690
##sequence-region   ACPB03031126 1 9584
##sequence-region   ACPB03031131 1 9666
##sequence-region   ACPB03031162 1 9604
##sequence-region   ACPB03031172 1 9577
##sequence-region   ACPB03031173 1 9570
##sequence-region   ACPB03031174 1 9565
##sequence-region   ACPB03031185 1 9527
##sequence-region   ACPB03031190 1 9520
##sequence-region   ACPB03031227 1 9454
##sequence-region   ACPB03031245 1 9416
##sequence-region   ACPB03031255 1 9405
##sequence-region   ACPB03031287 1 9309
##sequence-region   ACPB03031295 1 9291
##sequence-region   ACPB03031313 1 9270
##sequence-region   ACPB03031328 1 9236
##sequence-region   ACPB03031346 1 9206
##sequence-region   ACPB03031363 1 9177
##sequence-region   ACPB03031367 1 9171
##sequence-region   ACPB03031371 1 9161
##sequence-region   ACPB03031387 1 9126
##sequence-region   ACPB03031396 1 9119
##sequence-region   ACPB03031433 1 9081
##sequence-region   ACPB03031434 1 9067
##sequence-region   ACPB03031439 1 9052
##sequence-region   ACPB03031442 1 9044
##sequence-region   ACPB03031443 1 9039
##sequence-region   ACPB03031457 1 9020
##sequence-region   ACPB03031458 1 8996
##sequence-region   ACPB03031471 1 8952
##sequence-region   ACPB03031472 1 8902
##sequence-region   ACPB03031498 1 8898
##sequence-region   ACPB03031499 1 8877
##sequence-region   ACPB03031506 1 8853
##sequence-region   ACPB03031517 1 8831
##sequence-region   ACPB03031529 1 8815
##sequence-region   ACPB03031559 1 8771
##sequence-region   ACPB03031563 1 8764
##sequence-region   ACPB03031573 1 8748
##sequence-region   ACPB03031588 1 8699
##sequence-region   ACPB03031592 1 8688
##sequence-region   ACPB03031602 1 8673
##sequence-region   ACPB03031621 1 8631
##sequence-region   ACPB03031654 1 8590
##sequence-region   ACPB03031662 1 8582
##sequence-region   ACPB03031686 1 8535
##sequence-region   ACPB03031694 1 8525
##sequence-region   ACPB03031701 1 8515
##sequence-region   ACPB03031712 1 8501
##sequence-region   ACPB03031713 1 10804
##sequence-region   ACPB03031716 1 8487
##sequence-region   ACPB03031717 1 8487
##sequence-region   ACPB03031725 1 8454
##sequence-region   ACPB03031748 1 8399
##sequence-region   ACPB03031753 1 8395
##sequence-region   ACPB03031786 1 8371
##sequence-region   ACPB03031787 1 8368
##sequence-region   ACPB03031788 1 8325
##sequence-region   ACPB03031789 1 8366
##sequence-region   ACPB03031847 1 8280
##sequence-region   ACPB03031862 1 8267
##sequence-region   ACPB03031866 1 8254
##sequence-region   ACPB03031876 1 8244
##sequence-region   ACPB03031903 1 8163
##sequence-region   ACPB03031907 1 8189
##sequence-region   ACPB03031918 1 8177
##sequence-region   ACPB03031938 1 8148
##sequence-region   ACPB03031951 1 8139
##sequence-region   ACPB03031952 1 8132
##sequence-region   ACPB03031970 1 8095
##sequence-region   ACPB03031971 1 8093
##sequence-region   ACPB03031982 1 8082
##sequence-region   ACPB03032052 1 7973
##sequence-region   ACPB03032053 1 7971
##sequence-region   ACPB03032060 1 7949
##sequence-region   ACPB03032070 1 7939
##sequence-region   ACPB03032071 1 7936
##sequence-region   ACPB03032081 1 7930
##sequence-region   ACPB03032097 1 7899
##sequence-region   ACPB03032106 1 7888
##sequence-region   ACPB03032107 1 7883
##sequence-region   ACPB03032130 1 7833
##sequence-region   ACPB03032143 1 7815
##sequence-region   ACPB03032160 1 7794
##sequence-region   ACPB03032179 1 7748
##sequence-region   ACPB03032185 1 7743
##sequence-region   ACPB03032186 1 7742
##sequence-region   ACPB03032206 1 7725
##sequence-region   ACPB03032222 1 7688
##sequence-region   ACPB03032240 1 7620
##sequence-region   ACPB03032266 1 7560
##sequence-region   ACPB03032313 1 7486
##sequence-region   ACPB03032316 1 7410
##sequence-region   ACPB03032331 1 7441
##sequence-region   ACPB03032332 1 7435
##sequence-region   ACPB03032344 1 7395
##sequence-region   ACPB03032351 1 7384
##sequence-region   ACPB03032363 1 7362
##sequence-region   ACPB03032383 1 7350
##sequence-region   ACPB03032384 1 7349
##sequence-region   ACPB03032395 1 7340
##sequence-region   ACPB03032401 1 7329
##sequence-region   ACPB03032408 1 7317
##sequence-region   ACPB03032431 1 7281
##sequence-region   ACPB03032452 1 7177
##sequence-region   ACPB03032467 1 7210
##sequence-region   ACPB03032503 1 7148
##sequence-region   ACPB03032504 1 7146
##sequence-region   ACPB03032507 1 7144
##sequence-region   ACPB03032518 1 7121
##sequence-region   ACPB03032537 1 7088
##sequence-region   ACPB03032546 1 7072
##sequence-region   ACPB03032550 1 7063
##sequence-region   ACPB03032572 1 7038
##sequence-region   ACPB03032613 1 6987
##sequence-region   ACPB03032619 1 6979
##sequence-region   ACPB03032639 1 6953
##sequence-region   ACPB03032647 1 6924
##sequence-region   ACPB03032650 1 6922
##sequence-region   ACPB03032658 1 6912
##sequence-region   ACPB03032679 1 6881
##sequence-region   ACPB03032680 1 6880
##sequence-region   ACPB03032684 1 6877
##sequence-region   ACPB03032692 1 6858
##sequence-region   ACPB03032704 1 6844
##sequence-region   ACPB03032726 1 6815
##sequence-region   ACPB03032746 1 6779
##sequence-region   ACPB03032765 1 6763
##sequence-region   ACPB03032766 1 6754
##sequence-region   ACPB03032771 1 6744
##sequence-region   ACPB03032774 1 6737
##sequence-region   ACPB03032775 1 6737
##sequence-region   ACPB03032784 1 6729
##sequence-region   ACPB03032800 1 6718
##sequence-region   ACPB03032816 1 6703
##sequence-region   ACPB03032829 1 6684
##sequence-region   ACPB03032830 1 6683
##sequence-region   ACPB03032850 1 6651
##sequence-region   ACPB03032853 1 6645
##sequence-region   ACPB03032859 1 6627
##sequence-region   ACPB03032885 1 6564
##sequence-region   ACPB03032892 1 6581
##sequence-region   ACPB03032893 1 6579
##sequence-region   ACPB03032900 1 6575
##sequence-region   ACPB03032919 1 6562
##sequence-region   ACPB03032942 1 6540
##sequence-region   ACPB03032943 1 6538
##sequence-region   ACPB03032944 1 6536
##sequence-region   ACPB03032945 1 6535
##sequence-region   ACPB03032962 1 6514
##sequence-region   ACPB03032963 1 6511
##sequence-region   ACPB03032964 1 6509
##sequence-region   ACPB03032988 1 6494
##sequence-region   ACPB03032992 1 6493
##sequence-region   ACPB03033005 1 6473
##sequence-region   ACPB03033009 1 6467
##sequence-region   ACPB03033017 1 6454
##sequence-region   ACPB03033021 1 6452
##sequence-region   ACPB03033038 1 6417
##sequence-region   ACPB03033042 1 6410
##sequence-region   ACPB03033043 1 6410
##sequence-region   ACPB03033078 1 6374
##sequence-region   ACPB03033096 1 6367
##sequence-region   ACPB03033107 1 6360
##sequence-region   ACPB03033108 1 6360
##sequence-region   ACPB03033115 1 6346
##sequence-region   ACPB03033138 1 6311
##sequence-region   ACPB03033143 1 6306
##sequence-region   ACPB03033150 1 6297
##sequence-region   ACPB03033156 1 6289
##sequence-region   ACPB03033169 1 6276
##sequence-region   ACPB03033187 1 6262
##sequence-region   ACPB03033191 1 6256
##sequence-region   ACPB03033192 1 6227
##sequence-region   ACPB03033219 1 6227
##sequence-region   ACPB03033246 1 6201
##sequence-region   ACPB03033296 1 6143
##sequence-region   ACPB03033302 1 6139
##sequence-region   ACPB03033309 1 6126
##sequence-region   ACPB03033373 1 6074
##sequence-region   ACPB03033383 1 6062
##sequence-region   ACPB03033387 1 6061
##sequence-region   ACPB03033388 1 6056
##sequence-region   ACPB03033427 1 6012
##sequence-region   ACPB03033431 1 6011
##sequence-region   ACPB03033432 1 6010
##sequence-region   ACPB03033449 1 5996
##sequence-region   ACPB03033473 1 5974
##sequence-region   ACPB03033482 1 5966
##sequence-region   ACPB03033485 1 5955
##sequence-region   ACPB03033493 1 5947
##sequence-region   ACPB03033514 1 5925
##sequence-region   ACPB03033533 1 5901
##sequence-region   ACPB03033539 1 5894
##sequence-region   ACPB03033584 1 5857
##sequence-region   ACPB03033587 1 5855
##sequence-region   ACPB03033596 1 5850
##sequence-region   ACPB03033597 1 5847
##sequence-region   ACPB03033616 1 5841
##sequence-region   ACPB03033617 1 5669
##sequence-region   ACPB03033620 1 5831
##sequence-region   ACPB03033621 1 5828
##sequence-region   ACPB03033630 1 5813
##sequence-region   ACPB03033644 1 5802
##sequence-region   ACPB03033660 1 5790
##sequence-region   ACPB03033672 1 5775
##sequence-region   ACPB03033676 1 5747
##sequence-region   ACPB03033680 1 5762
##sequence-region   ACPB03033703 1 5752
##sequence-region   ACPB03033709 1 5741
##sequence-region   ACPB03033758 1 5689
##sequence-region   ACPB03033762 1 5656
##sequence-region   ACPB03033778 1 5665
##sequence-region   ACPB03033784 1 5658
##sequence-region   ACPB03033802 1 5644
##sequence-region   ACPB03033807 1 5639
##sequence-region   ACPB03033815 1 5632
##sequence-region   ACPB03033830 1 5619
##sequence-region   ACPB03033833 1 5616
##sequence-region   ACPB03033855 1 5604
##sequence-region   ACPB03033858 1 5599
##sequence-region   ACPB03033880 1 5569
##sequence-region   ACPB03033897 1 5552
##sequence-region   ACPB03033909 1 5541
##sequence-region   ACPB03033917 1 5532
##sequence-region   ACPB03033936 1 5514
##sequence-region   ACPB03033937 1 5514
##sequence-region   ACPB03033970 1 5480
##sequence-region   ACPB03033971 1 5480
##sequence-region   ACPB03033983 1 5471
##sequence-region   ACPB03034008 1 5452
##sequence-region   ACPB03034038 1 5400
##sequence-region   ACPB03034044 1 5391
##sequence-region   ACPB03034075 1 5361
##sequence-region   ACPB03034078 1 5352
##sequence-region   ACPB03034083 1 5348
##sequence-region   ACPB03034123 1 5306
##sequence-region   ACPB03034126 1 5301
##sequence-region   ACPB03034131 1 5288
##sequence-region   ACPB03034132 1 5287
##sequence-region   ACPB03034180 1 5240
##sequence-region   ACPB03034183 1 5233
##sequence-region   ACPB03034198 1 5216
##sequence-region   ACPB03034217 1 5196
##sequence-region   ACPB03034282 1 5135
##sequence-region   ACPB03034293 1 2926
##sequence-region   ACPB03034307 1 5108
##sequence-region   ACPB03034312 1 5099
##sequence-region   ACPB03034319 1 5093
##sequence-region   ACPB03034320 1 5092
##sequence-region   ACPB03034347 1 5064
##sequence-region   ACPB03034362 1 5052
##sequence-region   ACPB03034367 1 5048
##sequence-region   ACPB03034380 1 5037
##sequence-region   ACPB03034388 1 5023
##sequence-region   ACPB03034399 1 5013
##sequence-region   ACPB03034410 1 5000
##sequence-region   ACPB03034414 1 1083
##sequence-region   ACPB03034415 1 4996
##sequence-region   ACPB03034424 1 4987
##sequence-region   ACPB03034427 1 4985
##sequence-region   ACPB03034428 1 4983
##sequence-region   ACPB03034437 1 4969
##sequence-region   ACPB03034453 1 4956
##sequence-region   ACPB03034456 1 4952
##sequence-region   ACPB03034464 1 4945
##sequence-region   ACPB03034473 1 4939
##sequence-region   ACPB03034508 1 4912
##sequence-region   ACPB03034509 1 4910
##sequence-region   ACPB03034530 1 4893
##sequence-region   ACPB03034558 1 4867
##sequence-region   ACPB03034559 1 4866
##sequence-region   ACPB03034568 1 4864
##sequence-region   ACPB03034577 1 4858
##sequence-region   ACPB03034578 1 4853
##sequence-region   ACPB03034579 1 4853
##sequence-region   ACPB03034582 1 4851
##sequence-region   ACPB03034658 1 4800
##sequence-region   ACPB03034665 1 4795
##sequence-region   ACPB03034670 1 4794
##sequence-region   ACPB03034675 1 4790
##sequence-region   ACPB03034686 1 4776
##sequence-region   ACPB03034699 1 4765
##sequence-region   ACPB03034710 1 4757
##sequence-region   ACPB03034723 1 4746
##sequence-region   ACPB03034732 1 4739
##sequence-region   ACPB03034754 1 4722
##sequence-region   ACPB03034767 1 4711
##sequence-region   ACPB03034774 1 4702
##sequence-region   ACPB03034792 1 4696
##sequence-region   ACPB03034801 1 4478
##sequence-region   ACPB03034820 1 3389
##sequence-region   ACPB03034823 1 4497
##sequence-region   ACPB03034824 1 4678
##sequence-region   ACPB03034845 1 4661
##sequence-region   ACPB03034856 1 4647
##sequence-region   ACPB03034865 1 4642
##sequence-region   ACPB03034866 1 4638
##sequence-region   ACPB03034869 1 4637
##sequence-region   ACPB03034894 1 4620
##sequence-region   ACPB03034897 1 4619
##sequence-region   ACPB03034907 1 4612
##sequence-region   ACPB03034920 1 4604
##sequence-region   ACPB03034921 1 4603
##sequence-region   ACPB03034934 1 4600
##sequence-region   ACPB03034961 1 4587
##sequence-region   ACPB03034978 1 4577
##sequence-region   ACPB03034987 1 4568
##sequence-region   ACPB03034992 1 4566
##sequence-region   ACPB03034995 1 4560
##sequence-region   ACPB03035002 1 4534
##sequence-region   ACPB03035019 1 4541
##sequence-region   ACPB03035020 1 4539
##sequence-region   ACPB03035025 1 4537
##sequence-region   ACPB03035036 1 4530
##sequence-region   ACPB03035039 1 4525
##sequence-region   ACPB03035056 1 4512
##sequence-region   ACPB03035075 1 4504
##sequence-region   ACPB03035078 1 4501
##sequence-region   ACPB03035089 1 4494
##sequence-region   ACPB03035110 1 4480
##sequence-region   ACPB03035117 1 4475
##sequence-region   ACPB03035118 1 4473
##sequence-region   ACPB03035131 1 4466
##sequence-region   ACPB03035154 1 4456
##sequence-region   ACPB03035169 1 4446
##sequence-region   ACPB03035174 1 4441
##sequence-region   ACPB03035177 1 4440
##sequence-region   ACPB03035178 1 4438
##sequence-region   ACPB03035179 1 4437
##sequence-region   ACPB03035202 1 4417
##sequence-region   ACPB03035205 1 4410
##sequence-region   ACPB03035208 1 4409
##sequence-region   ACPB03035215 1 4406
##sequence-region   ACPB03035226 1 4401
##sequence-region   ACPB03035231 1 4399
##sequence-region   ACPB03035246 1 4391
##sequence-region   ACPB03035263 1 4379
##sequence-region   ACPB03035284 1 4366
##sequence-region   ACPB03035285 1 4363
##sequence-region   ACPB03035292 1 4360
##sequence-region   ACPB03035293 1 4357
##sequence-region   ACPB03035296 1 4354
##sequence-region   ACPB03035297 1 4354
##sequence-region   ACPB03035298 1 4353
##sequence-region   ACPB03035311 1 4346
##sequence-region   ACPB03035326 1 4328
##sequence-region   ACPB03035333 1 4323
##sequence-region   ACPB03035344 1 4311
##sequence-region   ACPB03035351 1 4306
##sequence-region   ACPB03035352 1 4303
##sequence-region   ACPB03035361 1 4293
##sequence-region   ACPB03035370 1 4289
##sequence-region   ACPB03035419 1 4256
##sequence-region   ACPB03035446 1 4240
##sequence-region   ACPB03035461 1 4224
##sequence-region   ACPB03035468 1 4222
##sequence-region   ACPB03035469 1 4222
##sequence-region   ACPB03035474 1 4217
##sequence-region   ACPB03035479 1 4211
##sequence-region   ACPB03035508 1 4193
##sequence-region   ACPB03035519 1 4184
##sequence-region   ACPB03035522 1 4183
##sequence-region   ACPB03035533 1 4178
##sequence-region   ACPB03035536 1 4173
##sequence-region   ACPB03035549 1 4159
##sequence-region   ACPB03035554 1 4158
##sequence-region   ACPB03035563 1 4119
##sequence-region   ACPB03035574 1 4139
##sequence-region   ACPB03035613 1 4119
##sequence-region   ACPB03035630 1 5632
##sequence-region   ACPB03035645 1 4092
##sequence-region   ACPB03035652 1 5138
##sequence-region   ACPB03035675 1 4073
##sequence-region   ACPB03035682 1 4069
##sequence-region   ACPB03035685 1 4067
##sequence-region   ACPB03035690 1 4066
##sequence-region   ACPB03035707 1 4055
##sequence-region   ACPB03035708 1 4055
##sequence-region   ACPB03035711 1 4052
##sequence-region   ACPB03035714 1 4050
##sequence-region   ACPB03035731 1 4035
##sequence-region   ACPB03035746 1 4024
##sequence-region   ACPB03035761 1 4019
##sequence-region   ACPB03035772 1 4016
##sequence-region   ACPB03035779 1 4013
##sequence-region   ACPB03035808 1 3993
##sequence-region   ACPB03035813 1 3992
##sequence-region   ACPB03035816 1 3991
##sequence-region   ACPB03035817 1 3989
##sequence-region   ACPB03035818 1 3957
##sequence-region   ACPB03035826 1 3987
##sequence-region   ACPB03035859 1 3967
##sequence-region   ACPB03035868 1 3962
##sequence-region   ACPB03035891 1 3952
##sequence-region   ACPB03035904 1 3945
##sequence-region   ACPB03035913 1 3939
##sequence-region   ACPB03035918 1 3932
##sequence-region   ACPB03035929 1 3920
##sequence-region   ACPB03035962 1 3904
##sequence-region   ACPB03035967 1 3899
##sequence-region   ACPB03035978 1 3892
##sequence-region   ACPB03035983 1 3890
##sequence-region   ACPB03035990 1 3886
##sequence-region   ACPB03035991 1 3885
##sequence-region   ACPB03035992 1 3882
##sequence-region   ACPB03035995 1 3879
##sequence-region   ACPB03036015 1 3872
##sequence-region   ACPB03036040 1 3861
##sequence-region   ACPB03036053 1 3849
##sequence-region   ACPB03036058 1 3819
##sequence-region   ACPB03036061 1 3836
##sequence-region   ACPB03036084 1 3820
##sequence-region   ACPB03036097 1 3815
##sequence-region   ACPB03036118 1 3804
##sequence-region   ACPB03036127 1 3796
##sequence-region   ACPB03036142 1 3790
##sequence-region   ACPB03036151 1 3784
##sequence-region   ACPB03036178 1 3773
##sequence-region   ACPB03036227 1 3743
##sequence-region   ACPB03036234 1 3735
##sequence-region   ACPB03036259 1 3724
##sequence-region   ACPB03036286 1 3714
##sequence-region   ACPB03036287 1 3714
##sequence-region   ACPB03036320 1 3697
##sequence-region   ACPB03036325 1 3695
##sequence-region   ACPB03036342 1 3684
##sequence-region   ACPB03036355 1 3680
##sequence-region   ACPB03036370 1 3673
##sequence-region   ACPB03036371 1 3673
##sequence-region   ACPB03036376 1 3668
##sequence-region   ACPB03036379 1 3667
##sequence-region   ACPB03036380 1 3667
##sequence-region   ACPB03036405 1 3654
##sequence-region   ACPB03036422 1 3642
##sequence-region   ACPB03036425 1 3641
##sequence-region   ACPB03036432 1 3637
##sequence-region   ACPB03036439 1 3631
##sequence-region   ACPB03036466 1 3616
##sequence-region   ACPB03036467 1 3615
##sequence-region   ACPB03036500 1 3490
##sequence-region   ACPB03036509 1 3591
##sequence-region   ACPB03036510 1 3591
##sequence-region   ACPB03036521 1 3588
##sequence-region   ACPB03036532 1 3581
##sequence-region   ACPB03036537 1 3577
##sequence-region   ACPB03036548 1 3569
##sequence-region   ACPB03036551 1 3568
##sequence-region   ACPB03036552 1 3568
##sequence-region   ACPB03036567 1 3561
##sequence-region   ACPB03036574 1 3556
##sequence-region   ACPB03036575 1 3556
##sequence-region   ACPB03036580 1 3555
##sequence-region   ACPB03036589 1 3550
##sequence-region   ACPB03036600 1 3547
##sequence-region   ACPB03036607 1 3543
##sequence-region   ACPB03036610 1 3542
##sequence-region   ACPB03036643 1 3528
##sequence-region   ACPB03036654 1 3520
##sequence-region   ACPB03036679 1 3512
##sequence-region   ACPB03036682 1 3508
##sequence-region   ACPB03036683 1 3508
##sequence-region   ACPB03036702 1 3500
##sequence-region   ACPB03036703 1 3498
##sequence-region   ACPB03036722 1 3491
##sequence-region   ACPB03036727 1 3489
##sequence-region   ACPB03036752 1 3466
##sequence-region   ACPB03036753 1 3465
##sequence-region   ACPB03036758 1 4552
##sequence-region   ACPB03036787 1 3443
##sequence-region   ACPB03036800 1 3431
##sequence-region   ACPB03036805 1 3428
##sequence-region   ACPB03036806 1 3426
##sequence-region   ACPB03036807 1 3426
##sequence-region   ACPB03036810 1 3414
##sequence-region   ACPB03036817 1 3409
##sequence-region   ACPB03036834 1 3401
##sequence-region   ACPB03036845 1 3394
##sequence-region   ACPB03036848 1 3392
##sequence-region   ACPB03036853 1 3386
##sequence-region   ACPB03036860 1 3381
##sequence-region   ACPB03036873 1 3372
##sequence-region   ACPB03036876 1 3371
##sequence-region   ACPB03036879 1 3370
##sequence-region   ACPB03036882 1 3367
##sequence-region   ACPB03036889 1 3365
##sequence-region   ACPB03036920 1 3357
##sequence-region   ACPB03036927 1 3355
##sequence-region   ACPB03036932 1 3352
##sequence-region   ACPB03036935 1 3348
##sequence-region   ACPB03036944 1 3343
##sequence-region   ACPB03036953 1 3337
##sequence-region   ACPB03036954 1 3336
##sequence-region   ACPB03036971 1 3329
##sequence-region   ACPB03036976 1 3319
##sequence-region   ACPB03036983 1 3317
##sequence-region   ACPB03036988 1 3311
##sequence-region   ACPB03036991 1 3308
##sequence-region   ACPB03037006 1 3302
##sequence-region   ACPB03037015 1 3298
##sequence-region   ACPB03037034 1 3286
##sequence-region   ACPB03037037 1 3254
##sequence-region   ACPB03037038 1 3277
##sequence-region   ACPB03037045 1 3273
##sequence-region   ACPB03037062 1 3267
##sequence-region   ACPB03037065 1 3259
##sequence-region   ACPB03037072 1 3257
##sequence-region   ACPB03037073 1 3255
##sequence-region   ACPB03037078 1 3252
##sequence-region   ACPB03037087 1 3244
##sequence-region   ACPB03037092 1 3240
##sequence-region   ACPB03037097 1 4419
##sequence-region   ACPB03037114 1 3220
##sequence-region   ACPB03037121 1 3217
##sequence-region   ACPB03037122 1 3215
##sequence-region   ACPB03037125 1 3205
##sequence-region   ACPB03037128 1 3203
##sequence-region   ACPB03037133 1 3196
##sequence-region   ACPB03037138 1 3188
##sequence-region   ACPB03037143 1 3181
##sequence-region   ACPB03037152 1 3176
##sequence-region   ACPB03037161 1 3174
##sequence-region   ACPB03037162 1 3173
##sequence-region   ACPB03037171 1 3160
##sequence-region   ACPB03037172 1 3158
##sequence-region   ACPB03037175 1 3152
##sequence-region   ACPB03037176 1 3151
##sequence-region   ACPB03037187 1 3135
##sequence-region   ACPB03037192 1 3130
##sequence-region   ACPB03037205 1 3120
##sequence-region   ACPB03037218 1 3109
##sequence-region   ACPB03037221 1 3108
##sequence-region   ACPB03037226 1 3101
##sequence-region   ACPB03037231 1 3101
##sequence-region   ACPB03037236 1 3093
##sequence-region   ACPB03037237 1 3091
##sequence-region   ACPB03037238 1 3088
##sequence-region   ACPB03037245 1 3081
##sequence-region   ACPB03037246 1 3079
##sequence-region   ACPB03037253 1 3072
##sequence-region   ACPB03037258 1 3063
##sequence-region   ACPB03037259 1 3062
##sequence-region   ACPB03037262 1 3062
##sequence-region   ACPB03037263 1 3061
##sequence-region   ACPB03037268 1 3057
##sequence-region   ACPB03037281 1 3049
##sequence-region   ACPB03037288 1 3033
##sequence-region   ACPB03037289 1 3031
##sequence-region   ACPB03037290 1 3029
##sequence-region   ACPB03037297 1 3020
##sequence-region   ACPB03037298 1 3019
##sequence-region   ACPB03037299 1 3016
##sequence-region   ACPB03037300 1 3015
##sequence-region   ACPB03037303 1 3011
##sequence-region   ACPB03037308 1 3004
##sequence-region   ACPB03037309 1 3004
##sequence-region   ACPB03037318 1 2997
##sequence-region   ACPB03037329 1 4022
##sequence-region   ACPB03037334 1 2980
##sequence-region   ACPB03037337 1 2980
##sequence-region   ACPB03037338 1 2969
##sequence-region   ACPB03037341 1 2962
##sequence-region   ACPB03037342 1 2961
##sequence-region   ACPB03037343 1 2959
##sequence-region   ACPB03037344 1 2957
##sequence-region   ACPB03037349 1 2953
##sequence-region   ACPB03037350 1 2949
##sequence-region   ACPB03037355 1 2940
##sequence-region   ACPB03037356 1 2934
##sequence-region   ACPB03037365 1 2925
##sequence-region   ACPB03037366 1 2922
##sequence-region   ACPB03037367 1 2919
##sequence-region   ACPB03037372 1 2916
##sequence-region   ACPB03037373 1 2916
##sequence-region   ACPB03037376 1 2914
##sequence-region   ACPB03037381 1 2913
##sequence-region   ACPB03037392 1 2840
##sequence-region   ACPB03037395 1 2890
##sequence-region   ACPB03037396 1 2888
##sequence-region   ACPB03037399 1 2873
##sequence-region   ACPB03037400 1 2873
##sequence-region   ACPB03037403 1 2870
##sequence-region   ACPB03037406 1 2869
##sequence-region   ACPB03037407 1 2868
##sequence-region   ACPB03037408 1 2864
##sequence-region   ACPB03037411 1 2862
##sequence-region   ACPB03037418 1 2852
##sequence-region   ACPB03037421 1 2848
##sequence-region   ACPB03037424 1 2843
##sequence-region   ACPB03037425 1 2839
##sequence-region   ACPB03037428 1 2837
##sequence-region   ACPB03037429 1 2833
##sequence-region   ACPB03037430 1 2831
##sequence-region   ACPB03037433 1 2826
##sequence-region   ACPB03037434 1 2819
##sequence-region   ACPB03037439 1 2816
##sequence-region   ACPB03037442 1 2813
##sequence-region   ACPB03037443 1 2812
##sequence-region   ACPB03037444 1 2808
##sequence-region   ACPB03037445 1 2807
##sequence-region   ACPB03037450 1 2800
##sequence-region   ACPB03037457 1 2783
##sequence-region   ACPB03037460 1 2772
##sequence-region   ACPB03037461 1 2771
##sequence-region   ACPB03037462 1 2767
##sequence-region   ACPB03037463 1 2766
##sequence-region   ACPB03037464 1 2764
##sequence-region   ACPB03037465 1 2758
##sequence-region   ACPB03037466 1 2756
##sequence-region   ACPB03037467 1 2749
##sequence-region   ACPB03037468 1 2747
##sequence-region   ACPB03037469 1 2744
##sequence-region   ACPB03037470 1 2739
##sequence-region   ACPB03037471 1 2733
##sequence-region   ACPB03037472 1 2733
##sequence-region   ACPB03037477 1 2730
##sequence-region   ACPB03037478 1 2728
##sequence-region   ACPB03037481 1 2715
##sequence-region   ACPB03037482 1 2714
##sequence-region   ACPB03037483 1 2711
##sequence-region   ACPB03037484 1 2711
##sequence-region   ACPB03037485 1 2708
##sequence-region   ACPB03037486 1 2707
##sequence-region   ACPB03037487 1 2706
##sequence-region   ACPB03037488 1 2703
##sequence-region   ACPB03037489 1 2703
##sequence-region   ACPB03037492 1 2697
##sequence-region   ACPB03037493 1 2695
##sequence-region   ACPB03037494 1 2693
##sequence-region   ACPB03037495 1 2691
##sequence-region   ACPB03037496 1 2691
##sequence-region   ACPB03037499 1 2689
##sequence-region   ACPB03037500 1 2687
##sequence-region   ACPB03037503 1 2678
##sequence-region   ACPB03037504 1 2676
##sequence-region   ACPB03037505 1 2673
##sequence-region   ACPB03037508 1 2670
##sequence-region   ACPB03037509 1 2666
##sequence-region   ACPB03037510 1 2665
##sequence-region   ACPB03037511 1 2664
##sequence-region   ACPB03037512 1 2663
##sequence-region   ACPB03037513 1 2663
##sequence-region   ACPB03037514 1 2662
##sequence-region   ACPB03037515 1 2656
##sequence-region   ACPB03037516 1 2652
##sequence-region   ACPB03037517 1 2652
##sequence-region   ACPB03037518 1 2650
##sequence-region   ACPB03037519 1 2649
##sequence-region   ACPB03037520 1 2648
##sequence-region   ACPB03037521 1 2648
##sequence-region   ACPB03037522 1 2644
##sequence-region   ACPB03037523 1 2639
##sequence-region   ACPB03037524 1 2633
##sequence-region   ACPB03037525 1 2632
##sequence-region   ACPB03037526 1 2632
##sequence-region   ACPB03037527 1 2632
##sequence-region   ACPB03037528 1 2628
##sequence-region   ACPB03037529 1 2622
##sequence-region   ACPB03037530 1 2616
##sequence-region   ACPB03037531 1 2611
##sequence-region   ACPB03037532 1 2608
##sequence-region   ACPB03037533 1 2606
##sequence-region   ACPB03037534 1 2605
##sequence-region   ACPB03037535 1 2605
##sequence-region   ACPB03037536 1 2598
##sequence-region   ACPB03037537 1 2594
##sequence-region   ACPB03037538 1 2591
##sequence-region   ACPB03037539 1 2588
##sequence-region   ACPB03037540 1 2579
##sequence-region   ACPB03037541 1 2576
##sequence-region   ACPB03037542 1 2576
##sequence-region   ACPB03037543 1 2574
##sequence-region   ACPB03037544 1 2573
##sequence-region   ACPB03037545 1 2571
##sequence-region   ACPB03037546 1 2568
##sequence-region   ACPB03037547 1 4245
##sequence-region   ACPB03037548 1 2558
##sequence-region   ACPB03037549 1 2555
##sequence-region   ACPB03037550 1 2555
##sequence-region   ACPB03037551 1 2554
##sequence-region   ACPB03037552 1 2553
##sequence-region   ACPB03037553 1 2547
##sequence-region   ACPB03037554 1 2547
##sequence-region   ACPB03037555 1 2544
##sequence-region   ACPB03037556 1 2541
##sequence-region   ACPB03037557 1 2541
##sequence-region   ACPB03037558 1 2536
##sequence-region   ACPB03037559 1 2535
##sequence-region   ACPB03037560 1 2535
##sequence-region   ACPB03037561 1 2534
##sequence-region   ACPB03037562 1 2533
##sequence-region   ACPB03037563 1 2525
##sequence-region   ACPB03037564 1 2521
##sequence-region   ACPB03037565 1 2517
##sequence-region   ACPB03037566 1 2509
##sequence-region   ACPB03037567 1 2507
##sequence-region   ACPB03037568 1 2503
##sequence-region   ACPB03037569 1 2502
##sequence-region   ACPB03037570 1 2499
##sequence-region   ACPB03037571 1 2497
##sequence-region   ACPB03037572 1 2494
##sequence-region   ACPB03037573 1 3857
##sequence-region   ACPB03037574 1 2490
##sequence-region   ACPB03037575 1 2488
##sequence-region   ACPB03037578 1 2485
##sequence-region   ACPB03037579 1 2485
##sequence-region   ACPB03037580 1 2482
##sequence-region   ACPB03037581 1 2479
##sequence-region   ACPB03037584 1 2478
##sequence-region   ACPB03037585 1 2476
##sequence-region   ACPB03037586 1 2474
##sequence-region   ACPB03037587 1 2473
##sequence-region   ACPB03037588 1 3588
##sequence-region   ACPB03037589 1 2467
##sequence-region   ACPB03037590 1 2465
##sequence-region   ACPB03037591 1 2465
##sequence-region   ACPB03037592 1 2465
##sequence-region   ACPB03037593 1 2463
##sequence-region   ACPB03037594 1 2463
##sequence-region   ACPB03037595 1 2460
##sequence-region   ACPB03037596 1 2458
##sequence-region   ACPB03037597 1 2456
##sequence-region   ACPB03037598 1 2451
##sequence-region   ACPB03037599 1 2449
##sequence-region   ACPB03037600 1 2446
##sequence-region   ACPB03037601 1 2443
##sequence-region   ACPB03037602 1 2372
##sequence-region   ACPB03037603 1 2439
##sequence-region   ACPB03037604 1 2435
##sequence-region   ACPB03037605 1 2435
##sequence-region   ACPB03037606 1 2434
##sequence-region   ACPB03037607 1 2431
##sequence-region   ACPB03037608 1 2429
##sequence-region   ACPB03037609 1 2427
##sequence-region   ACPB03037610 1 2419
##sequence-region   ACPB03037611 1 2419
##sequence-region   ACPB03037612 1 2417
##sequence-region   ACPB03037613 1 2414
##sequence-region   ACPB03037614 1 2414
##sequence-region   ACPB03037615 1 2414
##sequence-region   ACPB03037616 1 2413
##sequence-region   ACPB03037617 1 2410
##sequence-region   ACPB03037618 1 2410
##sequence-region   ACPB03037619 1 2410
##sequence-region   ACPB03037620 1 2407
##sequence-region   ACPB03037621 1 2406
##sequence-region   ACPB03037622 1 3948
##sequence-region   ACPB03037623 1 2400
##sequence-region   ACPB03037624 1 2399
##sequence-region   ACPB03037625 1 2398
##sequence-region   ACPB03037626 1 2397
##sequence-region   ACPB03037627 1 2397
##sequence-region   ACPB03037628 1 2396
##sequence-region   ACPB03037629 1 2393
##sequence-region   ACPB03037630 1 2393
##sequence-region   ACPB03037631 1 2392
##sequence-region   ACPB03037632 1 2392
##sequence-region   ACPB03037633 1 2392
##sequence-region   ACPB03037634 1 2391
##sequence-region   ACPB03037635 1 2388
##sequence-region   ACPB03037636 1 2385
##sequence-region   ACPB03037637 1 2385
##sequence-region   ACPB03037638 1 2385
##sequence-region   ACPB03037639 1 2380
##sequence-region   ACPB03037640 1 2378
##sequence-region   ACPB03037641 1 2376
##sequence-region   ACPB03037642 1 2371
##sequence-region   ACPB03037643 1 2363
##sequence-region   ACPB03037644 1 2361
##sequence-region   ACPB03037645 1 2353
##sequence-region   ACPB03037646 1 2352
##sequence-region   ACPB03037647 1 2350
##sequence-region   ACPB03037648 1 2349
##sequence-region   ACPB03037649 1 2348
##sequence-region   ACPB03037650 1 2345
##sequence-region   ACPB03037651 1 2343
##sequence-region   ACPB03037652 1 2338
##sequence-region   ACPB03037653 1 2338
##sequence-region   ACPB03037654 1 2336
##sequence-region   ACPB03037655 1 2331
##sequence-region   ACPB03037656 1 2327
##sequence-region   ACPB03037657 1 2323
##sequence-region   ACPB03037658 1 2320
##sequence-region   ACPB03037659 1 2319
##sequence-region   ACPB03037660 1 2315
##sequence-region   ACPB03037661 1 2314
##sequence-region   ACPB03037662 1 2314
##sequence-region   ACPB03037663 1 2313
##sequence-region   ACPB03037664 1 2311
##sequence-region   ACPB03037665 1 2307
##sequence-region   ACPB03037666 1 2307
##sequence-region   ACPB03037667 1 2307
##sequence-region   ACPB03037668 1 2307
##sequence-region   ACPB03037669 1 2307
##sequence-region   ACPB03037670 1 2306
##sequence-region   ACPB03037671 1 2304
##sequence-region   ACPB03037672 1 2304
##sequence-region   ACPB03037673 1 2302
##sequence-region   ACPB03037674 1 2302
##sequence-region   ACPB03037675 1 3527
##sequence-region   ACPB03037676 1 2296
##sequence-region   ACPB03037677 1 2295
##sequence-region   ACPB03037678 1 2295
##sequence-region   ACPB03037679 1 2294
##sequence-region   ACPB03037680 1 2294
##sequence-region   ACPB03037681 1 2292
##sequence-region   ACPB03037682 1 2289
##sequence-region   ACPB03037683 1 2289
##sequence-region   ACPB03037684 1 2287
##sequence-region   ACPB03037685 1 2284
##sequence-region   ACPB03037686 1 2284
##sequence-region   ACPB03037687 1 2278
##sequence-region   ACPB03037688 1 2276
##sequence-region   ACPB03037689 1 2276
##sequence-region   ACPB03037690 1 2276
##sequence-region   ACPB03037691 1 2275
##sequence-region   ACPB03037692 1 2274
##sequence-region   ACPB03037693 1 2274
##sequence-region   ACPB03037694 1 2273
##sequence-region   ACPB03037695 1 2272
##sequence-region   ACPB03037696 1 2269
##sequence-region   ACPB03037697 1 2269
##sequence-region   ACPB03037698 1 2269
##sequence-region   ACPB03037699 1 2267
##sequence-region   ACPB03037700 1 2266
##sequence-region   ACPB03037701 1 2265
##sequence-region   ACPB03037702 1 2265
##sequence-region   ACPB03037703 1 2263
##sequence-region   ACPB03037704 1 2262
##sequence-region   ACPB03037705 1 2260
##sequence-region   ACPB03037706 1 2259
##sequence-region   ACPB03037707 1 2258
##sequence-region   ACPB03037708 1 2255
##sequence-region   ACPB03037709 1 2254
##sequence-region   ACPB03037710 1 2253
##sequence-region   ACPB03037711 1 2253
##sequence-region   ACPB03037712 1 2253
##sequence-region   ACPB03037713 1 2253
##sequence-region   ACPB03037714 1 2250
##sequence-region   ACPB03037715 1 2247
##sequence-region   ACPB03037716 1 2246
##sequence-region   ACPB03037717 1 2245
##sequence-region   ACPB03037718 1 2245
##sequence-region   ACPB03037719 1 2169
##sequence-region   ACPB03037720 1 2240
##sequence-region   ACPB03037721 1 2237
##sequence-region   ACPB03037722 1 2236
##sequence-region   ACPB03037723 1 2236
##sequence-region   ACPB03037724 1 2234
##sequence-region   ACPB03037725 1 2233
##sequence-region   ACPB03037726 1 2233
##sequence-region   ACPB03037727 1 2232
##sequence-region   ACPB03037728 1 3472
##sequence-region   ACPB03037729 1 2223
##sequence-region   ACPB03037730 1 2221
##sequence-region   ACPB03037731 1 2220
##sequence-region   ACPB03037732 1 2218
##sequence-region   ACPB03037733 1 2218
##sequence-region   ACPB03037734 1 2217
##sequence-region   ACPB03037735 1 2216
##sequence-region   ACPB03037736 1 2215
##sequence-region   ACPB03037737 1 2215
##sequence-region   ACPB03037738 1 2214
##sequence-region   ACPB03037739 1 2210
##sequence-region   ACPB03037740 1 2209
##sequence-region   ACPB03037741 1 2209
##sequence-region   ACPB03037742 1 2207
##sequence-region   ACPB03037743 1 2207
##sequence-region   ACPB03037744 1 2206
##sequence-region   ACPB03037745 1 2206
##sequence-region   ACPB03037746 1 2205
##sequence-region   ACPB03037747 1 2202
##sequence-region   ACPB03037748 1 2201
##sequence-region   ACPB03037749 1 2200
##sequence-region   ACPB03037750 1 2199
##sequence-region   ACPB03037751 1 2197
##sequence-region   ACPB03037752 1 2194
##sequence-region   ACPB03037753 1 2194
##sequence-region   ACPB03037754 1 2194
##sequence-region   ACPB03037755 1 2194
##sequence-region   ACPB03037756 1 2190
##sequence-region   ACPB03037757 1 2190
##sequence-region   ACPB03037758 1 2188
##sequence-region   ACPB03037759 1 2187
##sequence-region   ACPB03037760 1 2186
##sequence-region   ACPB03037761 1 2186
##sequence-region   ACPB03037762 1 2183
##sequence-region   ACPB03037763 1 2182
##sequence-region   ACPB03037764 1 2181
##sequence-region   ACPB03037765 1 2176
##sequence-region   ACPB03037766 1 2174
##sequence-region   ACPB03037767 1 2173
##sequence-region   ACPB03037768 1 2173
##sequence-region   ACPB03037769 1 2172
##sequence-region   ACPB03037770 1 2171
##sequence-region   ACPB03037771 1 2170
##sequence-region   ACPB03037772 1 2164
##sequence-region   ACPB03037773 1 2164
##sequence-region   ACPB03037774 1 2164
##sequence-region   ACPB03037775 1 2162
##sequence-region   ACPB03037776 1 2162
##sequence-region   ACPB03037777 1 2161
##sequence-region   ACPB03037778 1 2161
##sequence-region   ACPB03037779 1 2158
##sequence-region   ACPB03037780 1 2157
##sequence-region   ACPB03037781 1 2156
##sequence-region   ACPB03037782 1 2154
##sequence-region   ACPB03037783 1 2154
##sequence-region   ACPB03037784 1 2154
##sequence-region   ACPB03037785 1 2151
##sequence-region   ACPB03037786 1 2147
##sequence-region   ACPB03037787 1 2144
##sequence-region   ACPB03037788 1 2143
##sequence-region   ACPB03037789 1 2142
##sequence-region   ACPB03037790 1 2141
##sequence-region   ACPB03037791 1 2140
##sequence-region   ACPB03037792 1 2140
##sequence-region   ACPB03037793 1 2140
##sequence-region   ACPB03037794 1 2138
##sequence-region   ACPB03037795 1 2137
##sequence-region   ACPB03037796 1 2136
##sequence-region   ACPB03037797 1 2134
##sequence-region   ACPB03037798 1 2134
##sequence-region   ACPB03037799 1 2130
##sequence-region   ACPB03037800 1 2130
##sequence-region   ACPB03037801 1 2127
##sequence-region   ACPB03037802 1 2127
##sequence-region   ACPB03037803 1 2127
##sequence-region   ACPB03037804 1 2127
##sequence-region   ACPB03037805 1 2124
##sequence-region   ACPB03037806 1 2123
##sequence-region   ACPB03037807 1 2122
##sequence-region   ACPB03037808 1 2120
##sequence-region   ACPB03037809 1 2119
##sequence-region   ACPB03037810 1 2118
##sequence-region   ACPB03037811 1 2117
##sequence-region   ACPB03037812 1 2117
##sequence-region   ACPB03037813 1 2115
##sequence-region   ACPB03037814 1 2115
##sequence-region   ACPB03037815 1 2113
##sequence-region   ACPB03037816 1 2112
##sequence-region   ACPB03037817 1 2112
##sequence-region   ACPB03037818 1 2111
##sequence-region   ACPB03037819 1 2111
##sequence-region   ACPB03037820 1 2110
##sequence-region   ACPB03037821 1 2110
##sequence-region   ACPB03037822 1 2108
##sequence-region   ACPB03037823 1 2107
##sequence-region   ACPB03037824 1 2106
##sequence-region   ACPB03037825 1 2105
##sequence-region   ACPB03037826 1 2103
##sequence-region   ACPB03037827 1 2103
##sequence-region   ACPB03037828 1 2101
##sequence-region   ACPB03037829 1 2100
##sequence-region   ACPB03037830 1 2100
##sequence-region   ACPB03037831 1 2098
##sequence-region   ACPB03037832 1 2098
##sequence-region   ACPB03037833 1 2098
##sequence-region   ACPB03037834 1 2097
##sequence-region   ACPB03037835 1 2095
##sequence-region   ACPB03037836 1 2005
##sequence-region   ACPB03037837 1 2094
##sequence-region   ACPB03037838 1 2092
##sequence-region   ACPB03037839 1 2091
##sequence-region   ACPB03037840 1 2091
##sequence-region   ACPB03037841 1 2088
##sequence-region   ACPB03037842 1 2085
##sequence-region   ACPB03037843 1 2085
##sequence-region   ACPB03037844 1 2084
##sequence-region   ACPB03037845 1 2083
##sequence-region   ACPB03037846 1 2082
##sequence-region   ACPB03037847 1 2081
##sequence-region   ACPB03037848 1 2081
##sequence-region   ACPB03037849 1 2079
##sequence-region   ACPB03037850 1 2043
##sequence-region   ACPB03037851 1 2078
##sequence-region   ACPB03037852 1 2077
##sequence-region   ACPB03037853 1 2077
##sequence-region   ACPB03037854 1 2077
##sequence-region   ACPB03037855 1 2076
##sequence-region   ACPB03037856 1 2076
##sequence-region   ACPB03037857 1 2076
##sequence-region   ACPB03037858 1 2075
##sequence-region   ACPB03037859 1 2075
##sequence-region   ACPB03037860 1 2073
##sequence-region   ACPB03037861 1 2071
##sequence-region   ACPB03037862 1 2070
##sequence-region   ACPB03037863 1 2069
##sequence-region   ACPB03037864 1 2069
##sequence-region   ACPB03037865 1 2068
##sequence-region   ACPB03037866 1 2067
##sequence-region   ACPB03037867 1 2065
##sequence-region   ACPB03037868 1 2065
##sequence-region   ACPB03037869 1 2064
##sequence-region   ACPB03037870 1 2064
##sequence-region   ACPB03037871 1 2063
##sequence-region   ACPB03037872 1 2061
##sequence-region   ACPB03037873 1 2061
##sequence-region   ACPB03037874 1 2059
##sequence-region   ACPB03037875 1 2059
##sequence-region   ACPB03037876 1 2059
##sequence-region   ACPB03037877 1 2058
##sequence-region   ACPB03037878 1 2056
##sequence-region   ACPB03037879 1 2055
##sequence-region   ACPB03037880 1 2055
##sequence-region   ACPB03037881 1 2054
##sequence-region   ACPB03037882 1 2052
##sequence-region   ACPB03037883 1 2052
##sequence-region   ACPB03037884 1 2051
##sequence-region   ACPB03037885 1 2051
##sequence-region   ACPB03037886 1 2050
##sequence-region   ACPB03037887 1 2049
##sequence-region   ACPB03037888 1 2047
##sequence-region   ACPB03037889 1 2046
##sequence-region   ACPB03037890 1 2043
##sequence-region   ACPB03037891 1 2043
##sequence-region   ACPB03037892 1 2042
##sequence-region   ACPB03037893 1 2041
##sequence-region   ACPB03037894 1 2040
##sequence-region   ACPB03037895 1 2039
##sequence-region   ACPB03037896 1 2038
##sequence-region   ACPB03037897 1 2038
##sequence-region   ACPB03037898 1 2038
##sequence-region   ACPB03037899 1 2034
##sequence-region   ACPB03037900 1 2033
##sequence-region   ACPB03037901 1 2033
##sequence-region   ACPB03037902 1 2033
##sequence-region   ACPB03037903 1 2033
##sequence-region   ACPB03037904 1 2032
##sequence-region   ACPB03037905 1 2031
##sequence-region   ACPB03037906 1 2031
##sequence-region   ACPB03037907 1 2029
##sequence-region   ACPB03037908 1 2004
##sequence-region   ACPB03037909 1 2027
##sequence-region   ACPB03037910 1 2027
##sequence-region   ACPB03037911 1 2026
##sequence-region   ACPB03037912 1 2024
##sequence-region   ACPB03037913 1 2023
##sequence-region   ACPB03037914 1 2022
##sequence-region   ACPB03037915 1 2022
##sequence-region   ACPB03037916 1 2022
##sequence-region   ACPB03037917 1 2022
##sequence-region   ACPB03037918 1 2022
##sequence-region   ACPB03037919 1 2021
##sequence-region   ACPB03037920 1 2019
##sequence-region   ACPB03037921 1 2018
##sequence-region   ACPB03037922 1 2018
##sequence-region   ACPB03037923 1 2017
##sequence-region   ACPB03037924 1 2016
##sequence-region   ACPB03037925 1 2016
##sequence-region   ACPB03037926 1 2016
##sequence-region   ACPB03037927 1 2015
##sequence-region   ACPB03037928 1 2013
##sequence-region   ACPB03037929 1 2012
##sequence-region   ACPB03037930 1 2011
##sequence-region   ACPB03037931 1 2010
##sequence-region   ACPB03037932 1 2010
##sequence-region   ACPB03037933 1 2009
##sequence-region   ACPB03037934 1 2007
##sequence-region   ACPB03037935 1 2006
##sequence-region   ACPB03037936 1 2005
##sequence-region   ACPB03037937 1 2005
##sequence-region   ACPB03037938 1 2005
##sequence-region   ACPB03037939 1 2005
##sequence-region   ACPB03037940 1 2005
##sequence-region   ACPB03037941 1 2005
##sequence-region   ACPB03037942 1 2004
##sequence-region   ACPB03037943 1 2003
##sequence-region   ACPB03037944 1 2003
##sequence-region   ACPB03037945 1 2003
##sequence-region   ACPB03037946 1 3421
##sequence-region   ACPB03037947 1 2002
##sequence-region   ACPB03037948 1 2002
##sequence-region   ACPB03037949 1 2002
##sequence-region   ACPB03037950 1 2000
##sequence-region   ACPB03037951 1 2000
##sequence-region   ACPB03037952 1 1998
##sequence-region   ACPB03037953 1 1998
##sequence-region   ACPB03037954 1 1997
##sequence-region   ACPB03037955 1 1995
##sequence-region   ACPB03037956 1 2975
##sequence-region   ACPB03037957 1 1992
##sequence-region   ACPB03037958 1 1991
##sequence-region   ACPB03037959 1 1988
##sequence-region   ACPB03037960 1 1988
##sequence-region   ACPB03037961 1 1988
##sequence-region   ACPB03037962 1 1987
##sequence-region   ACPB03037963 1 1987
##sequence-region   ACPB03037964 1 1987
##sequence-region   ACPB03037965 1 1986
##sequence-region   ACPB03037966 1 1986
##sequence-region   ACPB03037967 1 1985
##sequence-region   ACPB03037968 1 1984
##sequence-region   ACPB03037969 1 1984
##sequence-region   ACPB03037970 1 1983
##sequence-region   ACPB03037971 1 1982
##sequence-region   ACPB03037972 1 1982
##sequence-region   ACPB03037973 1 1981
##sequence-region   ACPB03037974 1 1981
##sequence-region   ACPB03037975 1 1980
##sequence-region   ACPB03037976 1 1980
##sequence-region   ACPB03037977 1 1980
##sequence-region   ACPB03037978 1 1979
##sequence-region   ACPB03037979 1 1977
##sequence-region   ACPB03037980 1 1977
##sequence-region   ACPB03037981 1 1974
##sequence-region   ACPB03037982 1 1974
##sequence-region   ACPB03037983 1 1973
##sequence-region   ACPB03037984 1 1972
##sequence-region   ACPB03037985 1 1972
##sequence-region   ACPB03037986 1 1971
##sequence-region   ACPB03037987 1 1970
##sequence-region   ACPB03037988 1 1969
##sequence-region   ACPB03037989 1 1968
##sequence-region   ACPB03037990 1 1968
##sequence-region   ACPB03037991 1 1967
##sequence-region   ACPB03037992 1 1965
##sequence-region   ACPB03037993 1 1965
##sequence-region   ACPB03037994 1 1964
##sequence-region   ACPB03037995 1 1961
##sequence-region   ACPB03037996 1 1959
##sequence-region   ACPB03037997 1 1959
##sequence-region   ACPB03037998 1 1959
##sequence-region   ACPB03037999 1 1958
##sequence-region   ACPB03038000 1 1956
##sequence-region   ACPB03038001 1 1955
##sequence-region   ACPB03038002 1 1953
##sequence-region   ACPB03038003 1 1953
##sequence-region   ACPB03038004 1 1953
##sequence-region   ACPB03038005 1 1951
##sequence-region   ACPB03038006 1 1951
##sequence-region   ACPB03038007 1 1951
##sequence-region   ACPB03038008 1 1950
##sequence-region   ACPB03038009 1 1950
##sequence-region   ACPB03038010 1 1949
##sequence-region   ACPB03038011 1 1949
##sequence-region   ACPB03038012 1 1948
##sequence-region   ACPB03038013 1 1948
##sequence-region   ACPB03038014 1 1948
##sequence-region   ACPB03038015 1 1947
##sequence-region   ACPB03038016 1 1945
##sequence-region   ACPB03038017 1 1944
##sequence-region   ACPB03038018 1 1944
##sequence-region   ACPB03038019 1 1944
##sequence-region   ACPB03038020 1 1941
##sequence-region   ACPB03038021 1 1941
##sequence-region   ACPB03038022 1 1941
##sequence-region   ACPB03038023 1 1939
##sequence-region   ACPB03038024 1 1938
##sequence-region   ACPB03038025 1 1938
##sequence-region   ACPB03038026 1 1938
##sequence-region   ACPB03038027 1 1937
##sequence-region   ACPB03038028 1 2961
##sequence-region   ACPB03038029 1 1935
##sequence-region   ACPB03038030 1 1935
##sequence-region   ACPB03038031 1 3072
##sequence-region   ACPB03038032 1 1935
##sequence-region   ACPB03038033 1 1934
##sequence-region   ACPB03038034 1 1934
##sequence-region   ACPB03038035 1 1927
##sequence-region   ACPB03038036 1 1925
##sequence-region   ACPB03038037 1 1924
##sequence-region   ACPB03038038 1 1924
##sequence-region   ACPB03038039 1 1923
##sequence-region   ACPB03038040 1 1923
##sequence-region   ACPB03038041 1 1923
##sequence-region   ACPB03038042 1 1922
##sequence-region   ACPB03038043 1 1921
##sequence-region   ACPB03038044 1 1921
##sequence-region   ACPB03038045 1 1920
##sequence-region   ACPB03038046 1 1918
##sequence-region   ACPB03038047 1 1918
##sequence-region   ACPB03038048 1 1917
##sequence-region   ACPB03038049 1 1916
##sequence-region   ACPB03038050 1 1916
##sequence-region   ACPB03038051 1 1915
##sequence-region   ACPB03038052 1 1914
##sequence-region   ACPB03038053 1 1914
##sequence-region   ACPB03038054 1 1913
##sequence-region   ACPB03038055 1 1913
##sequence-region   ACPB03038056 1 1913
##sequence-region   ACPB03038057 1 1912
##sequence-region   ACPB03038058 1 1911
##sequence-region   ACPB03038059 1 1886
##sequence-region   ACPB03038060 1 1910
##sequence-region   ACPB03038061 1 1907
##sequence-region   ACPB03038062 1 1907
##sequence-region   ACPB03038063 1 1907
##sequence-region   ACPB03038064 1 1906
##sequence-region   ACPB03038065 1 1905
##sequence-region   ACPB03038066 1 1905
##sequence-region   ACPB03038067 1 1904
##sequence-region   ACPB03038068 1 1904
##sequence-region   ACPB03038069 1 1904
##sequence-region   ACPB03038070 1 1902
##sequence-region   ACPB03038071 1 1901
##sequence-region   ACPB03038072 1 1901
##sequence-region   ACPB03038073 1 1901
##sequence-region   ACPB03038074 1 1901
##sequence-region   ACPB03038075 1 1900
##sequence-region   ACPB03038076 1 1899
##sequence-region   ACPB03038077 1 1897
##sequence-region   ACPB03038078 1 1897
##sequence-region   ACPB03038079 1 1896
##sequence-region   ACPB03038080 1 1895
##sequence-region   ACPB03038081 1 1894
##sequence-region   ACPB03038082 1 1894
##sequence-region   ACPB03038083 1 1891
##sequence-region   ACPB03038084 1 1891
##sequence-region   ACPB03038085 1 1891
##sequence-region   ACPB03038086 1 1890
##sequence-region   ACPB03038087 1 1890
##sequence-region   ACPB03038088 1 1890
##sequence-region   ACPB03038089 1 1889
##sequence-region   ACPB03038090 1 1889
##sequence-region   ACPB03038091 1 1889
##sequence-region   ACPB03038092 1 1889
##sequence-region   ACPB03038093 1 1888
##sequence-region   ACPB03038094 1 1888
##sequence-region   ACPB03038095 1 1885
##sequence-region   ACPB03038096 1 1885
##sequence-region   ACPB03038097 1 1884
##sequence-region   ACPB03038098 1 1884
##sequence-region   ACPB03038099 1 1883
##sequence-region   ACPB03038100 1 1883
##sequence-region   ACPB03038101 1 1882
##sequence-region   ACPB03038102 1 1882
##sequence-region   ACPB03038103 1 1881
##sequence-region   ACPB03038104 1 1881
##sequence-region   ACPB03038105 1 1880
##sequence-region   ACPB03038106 1 1879
##sequence-region   ACPB03038107 1 1879
##sequence-region   ACPB03038108 1 1877
##sequence-region   ACPB03038109 1 1876
##sequence-region   ACPB03038110 1 1873
##sequence-region   ACPB03038111 1 1872
##sequence-region   ACPB03038112 1 1872
##sequence-region   ACPB03038113 1 1870
##sequence-region   ACPB03038114 1 1870
##sequence-region   ACPB03038115 1 1869
##sequence-region   ACPB03038116 1 1868
##sequence-region   ACPB03038117 1 1868
##sequence-region   ACPB03038118 1 1868
##sequence-region   ACPB03038119 1 1868
##sequence-region   ACPB03038120 1 1868
##sequence-region   ACPB03038121 1 1867
##sequence-region   ACPB03038122 1 1866
##sequence-region   ACPB03038123 1 1866
##sequence-region   ACPB03038124 1 1865
##sequence-region   ACPB03038125 1 1865
##sequence-region   ACPB03038126 1 1864
##sequence-region   ACPB03038127 1 1864
##sequence-region   ACPB03038128 1 1862
##sequence-region   ACPB03038129 1 1862
##sequence-region   ACPB03038130 1 1862
##sequence-region   ACPB03038131 1 1862
##sequence-region   ACPB03038132 1 1860
##sequence-region   ACPB03038133 1 1859
##sequence-region   ACPB03038134 1 1859
##sequence-region   ACPB03038135 1 1859
##sequence-region   ACPB03038136 1 1858
##sequence-region   ACPB03038137 1 1857
##sequence-region   ACPB03038138 1 1856
##sequence-region   ACPB03038139 1 1856
##sequence-region   ACPB03038140 1 1856
##sequence-region   ACPB03038141 1 1855
##sequence-region   ACPB03038142 1 1855
##sequence-region   ACPB03038143 1 1854
##sequence-region   ACPB03038144 1 1853
##sequence-region   ACPB03038145 1 1853
##sequence-region   ACPB03038146 1 1853
##sequence-region   ACPB03038147 1 1853
##sequence-region   ACPB03038148 1 1852
##sequence-region   ACPB03038149 1 1851
##sequence-region   ACPB03038150 1 1851
##sequence-region   ACPB03038151 1 1851
##sequence-region   ACPB03038152 1 1850
##sequence-region   ACPB03038153 1 1849
##sequence-region   ACPB03038154 1 1848
##sequence-region   ACPB03038155 1 1848
##sequence-region   ACPB03038156 1 1847
##sequence-region   ACPB03038157 1 1847
##sequence-region   ACPB03038158 1 1846
##sequence-region   ACPB03038159 1 1846
##sequence-region   ACPB03038160 1 1846
##sequence-region   ACPB03038161 1 1845
##sequence-region   ACPB03038162 1 1845
##sequence-region   ACPB03038163 1 1845
##sequence-region   ACPB03038164 1 1844
##sequence-region   ACPB03038165 1 1842
##sequence-region   ACPB03038166 1 1842
##sequence-region   ACPB03038167 1 1842
##sequence-region   ACPB03038168 1 1841
##sequence-region   ACPB03038169 1 1841
##sequence-region   ACPB03038170 1 2844
##sequence-region   ACPB03038171 1 1840
##sequence-region   ACPB03038172 1 1840
##sequence-region   ACPB03038173 1 1839
##sequence-region   ACPB03038174 1 1839
##sequence-region   ACPB03038175 1 1839
##sequence-region   ACPB03038176 1 1838
##sequence-region   ACPB03038177 1 1837
##sequence-region   ACPB03038178 1 1837
##sequence-region   ACPB03038179 1 1837
##sequence-region   ACPB03038180 1 1836
##sequence-region   ACPB03038181 1 1834
##sequence-region   ACPB03038182 1 1834
##sequence-region   ACPB03038183 1 1833
##sequence-region   ACPB03038184 1 1833
##sequence-region   ACPB03038185 1 1833
##sequence-region   ACPB03038186 1 1833
##sequence-region   ACPB03038187 1 1829
##sequence-region   ACPB03038188 1 1828
##sequence-region   ACPB03038189 1 1826
##sequence-region   ACPB03038190 1 1826
##sequence-region   ACPB03038191 1 1826
##sequence-region   ACPB03038192 1 1826
##sequence-region   ACPB03038193 1 1825
##sequence-region   ACPB03038194 1 1825
##sequence-region   ACPB03038195 1 1825
##sequence-region   ACPB03038196 1 1824
##sequence-region   ACPB03038197 1 1823
##sequence-region   ACPB03038198 1 1823
##sequence-region   ACPB03038199 1 1822
##sequence-region   ACPB03038200 1 1822
##sequence-region   ACPB03038201 1 1821
##sequence-region   ACPB03038202 1 1821
##sequence-region   ACPB03038203 1 1820
##sequence-region   ACPB03038204 1 1820
##sequence-region   ACPB03038205 1 1820
##sequence-region   ACPB03038206 1 1819
##sequence-region   ACPB03038207 1 1819
##sequence-region   ACPB03038208 1 1819
##sequence-region   ACPB03038209 1 1819
##sequence-region   ACPB03038210 1 1819
##sequence-region   ACPB03038211 1 1818
##sequence-region   ACPB03038212 1 1818
##sequence-region   ACPB03038213 1 1818
##sequence-region   ACPB03038214 1 1817
##sequence-region   ACPB03038215 1 1817
##sequence-region   ACPB03038216 1 1817
##sequence-region   ACPB03038217 1 1816
##sequence-region   ACPB03038218 1 1816
##sequence-region   ACPB03038219 1 1815
##sequence-region   ACPB03038220 1 1815
##sequence-region   ACPB03038221 1 1814
##sequence-region   ACPB03038222 1 1813
##sequence-region   ACPB03038223 1 1812
##sequence-region   ACPB03038224 1 1812
##sequence-region   ACPB03038225 1 1811
##sequence-region   ACPB03038226 1 1811
##sequence-region   ACPB03038227 1 1811
##sequence-region   ACPB03038228 1 1810
##sequence-region   ACPB03038229 1 1810
##sequence-region   ACPB03038230 1 1810
##sequence-region   ACPB03038231 1 1810
##sequence-region   ACPB03038232 1 1810
##sequence-region   ACPB03038233 1 1809
##sequence-region   ACPB03038234 1 1809
##sequence-region   ACPB03038235 1 1808
##sequence-region   ACPB03038236 1 1808
##sequence-region   ACPB03038237 1 1807
##sequence-region   ACPB03038238 1 1807
##sequence-region   ACPB03038239 1 1806
##sequence-region   ACPB03038240 1 1804
##sequence-region   ACPB03038241 1 1804
##sequence-region   ACPB03038242 1 1804
##sequence-region   ACPB03038243 1 1804
##sequence-region   ACPB03038244 1 1804
##sequence-region   ACPB03038245 1 1803
##sequence-region   ACPB03038246 1 1803
##sequence-region   ACPB03038247 1 1803
##sequence-region   ACPB03038248 1 1802
##sequence-region   ACPB03038249 1 1801
##sequence-region   ACPB03038250 1 1800
##sequence-region   ACPB03038251 1 1800
##sequence-region   ACPB03038252 1 1799
##sequence-region   ACPB03038253 1 1798
##sequence-region   ACPB03038254 1 1797
##sequence-region   ACPB03038255 1 1797
##sequence-region   ACPB03038256 1 1797
##sequence-region   ACPB03038257 1 1797
##sequence-region   ACPB03038258 1 1797
##sequence-region   ACPB03038259 1 1796
##sequence-region   ACPB03038260 1 1796
##sequence-region   ACPB03038261 1 1796
##sequence-region   ACPB03038262 1 1796
##sequence-region   ACPB03038263 1 1796
##sequence-region   ACPB03038264 1 1795
##sequence-region   ACPB03038265 1 1795
##sequence-region   ACPB03038266 1 1795
##sequence-region   ACPB03038267 1 1771
##sequence-region   ACPB03038268 1 1793
##sequence-region   ACPB03038269 1 1792
##sequence-region   ACPB03038270 1 1791
##sequence-region   ACPB03038271 1 1790
##sequence-region   ACPB03038272 1 1790
##sequence-region   ACPB03038273 1 1789
##sequence-region   ACPB03038274 1 1789
##sequence-region   ACPB03038275 1 1789
##sequence-region   ACPB03038276 1 1788
##sequence-region   ACPB03038277 1 1787
##sequence-region   ACPB03038278 1 1786
##sequence-region   ACPB03038279 1 1786
##sequence-region   ACPB03038280 1 1786
##sequence-region   ACPB03038281 1 1786
##sequence-region   ACPB03038282 1 1785
##sequence-region   ACPB03038283 1 1785
##sequence-region   ACPB03038284 1 1785
##sequence-region   ACPB03038285 1 1785
##sequence-region   ACPB03038286 1 1784
##sequence-region   ACPB03038287 1 1784
##sequence-region   ACPB03038288 1 1784
##sequence-region   ACPB03038289 1 1783
##sequence-region   ACPB03038290 1 1783
##sequence-region   ACPB03038291 1 1782
##sequence-region   ACPB03038292 1 1782
##sequence-region   ACPB03038293 1 1782
##sequence-region   ACPB03038294 1 1782
##sequence-region   ACPB03038295 1 1781
##sequence-region   ACPB03038296 1 1781
##sequence-region   ACPB03038297 1 1780
##sequence-region   ACPB03038298 1 1780
##sequence-region   ACPB03038299 1 1779
##sequence-region   ACPB03038300 1 1779
##sequence-region   ACPB03038301 1 1779
##sequence-region   ACPB03038302 1 1778
##sequence-region   ACPB03038303 1 1778
##sequence-region   ACPB03038304 1 1778
##sequence-region   ACPB03038305 1 1778
##sequence-region   ACPB03038306 1 1777
##sequence-region   ACPB03038307 1 1776
##sequence-region   ACPB03038308 1 1775
##sequence-region   ACPB03038309 1 1775
##sequence-region   ACPB03038310 1 1775
##sequence-region   ACPB03038311 1 1775
##sequence-region   ACPB03038312 1 1775
##sequence-region   ACPB03038313 1 1775
##sequence-region   ACPB03038314 1 1774
##sequence-region   ACPB03038315 1 1774
##sequence-region   ACPB03038316 1 1774
##sequence-region   ACPB03038317 1 1774
##sequence-region   ACPB03038318 1 1773
##sequence-region   ACPB03038319 1 1773
##sequence-region   ACPB03038320 1 1772
##sequence-region   ACPB03038321 1 1772
##sequence-region   ACPB03038322 1 1771
##sequence-region   ACPB03038323 1 1771
##sequence-region   ACPB03038324 1 1769
##sequence-region   ACPB03038325 1 1769
##sequence-region   ACPB03038326 1 1698
##sequence-region   ACPB03038327 1 1767
##sequence-region   ACPB03038328 1 1767
##sequence-region   ACPB03038329 1 1767
##sequence-region   ACPB03038330 1 1766
##sequence-region   ACPB03038331 1 1765
##sequence-region   ACPB03038332 1 1765
##sequence-region   ACPB03038333 1 1764
##sequence-region   ACPB03038334 1 1764
##sequence-region   ACPB03038335 1 1763
##sequence-region   ACPB03038336 1 1763
##sequence-region   ACPB03038337 1 1763
##sequence-region   ACPB03038338 1 1763
##sequence-region   ACPB03038339 1 1762
##sequence-region   ACPB03038340 1 1761
##sequence-region   ACPB03038341 1 1761
##sequence-region   ACPB03038342 1 1761
##sequence-region   ACPB03038343 1 1761
##sequence-region   ACPB03038344 1 1761
##sequence-region   ACPB03038345 1 1761
##sequence-region   ACPB03038346 1 1761
##sequence-region   ACPB03038347 1 1760
##sequence-region   ACPB03038348 1 1760
##sequence-region   ACPB03038349 1 1760
##sequence-region   ACPB03038350 1 1759
##sequence-region   ACPB03038351 1 1759
##sequence-region   ACPB03038352 1 1758
##sequence-region   ACPB03038353 1 1758
##sequence-region   ACPB03038354 1 1757
##sequence-region   ACPB03038355 1 1757
##sequence-region   ACPB03038356 1 1756
##sequence-region   ACPB03038357 1 1756
##sequence-region   ACPB03038358 1 1755
##sequence-region   ACPB03038359 1 1755
##sequence-region   ACPB03038360 1 1755
##sequence-region   ACPB03038361 1 1755
##sequence-region   ACPB03038362 1 1755
##sequence-region   ACPB03038363 1 1754
##sequence-region   ACPB03038364 1 1754
##sequence-region   ACPB03038365 1 1754
##sequence-region   ACPB03038366 1 1754
##sequence-region   ACPB03038367 1 1754
##sequence-region   ACPB03038368 1 1754
##sequence-region   ACPB03038369 1 1753
##sequence-region   ACPB03038370 1 1752
##sequence-region   ACPB03038371 1 1752
##sequence-region   ACPB03038372 1 1752
##sequence-region   ACPB03038373 1 1751
##sequence-region   ACPB03038374 1 1751
##sequence-region   ACPB03038375 1 1751
##sequence-region   ACPB03038376 1 1750
##sequence-region   ACPB03038377 1 1750
##sequence-region   ACPB03038378 1 1749
##sequence-region   ACPB03038379 1 1749
##sequence-region   ACPB03038380 1 1749
##sequence-region   ACPB03038381 1 1749
##sequence-region   ACPB03038382 1 1748
##sequence-region   ACPB03038383 1 1748
##sequence-region   ACPB03038384 1 1747
##sequence-region   ACPB03038385 1 1747
##sequence-region   ACPB03038386 1 1746
##sequence-region   ACPB03038387 1 1746
##sequence-region   ACPB03038388 1 1745
##sequence-region   ACPB03038389 1 1745
##sequence-region   ACPB03038390 1 1745
##sequence-region   ACPB03038391 1 1744
##sequence-region   ACPB03038392 1 1744
##sequence-region   ACPB03038393 1 1743
##sequence-region   ACPB03038394 1 1743
##sequence-region   ACPB03038395 1 1743
##sequence-region   ACPB03038396 1 1743
##sequence-region   ACPB03038397 1 1743
##sequence-region   ACPB03038398 1 1742
##sequence-region   ACPB03038399 1 1742
##sequence-region   ACPB03038400 1 1741
##sequence-region   ACPB03038401 1 1741
##sequence-region   ACPB03038402 1 1741
##sequence-region   ACPB03038403 1 1740
##sequence-region   ACPB03038404 1 1740
##sequence-region   ACPB03038405 1 1740
##sequence-region   ACPB03038406 1 1740
##sequence-region   ACPB03038407 1 1740
##sequence-region   ACPB03038408 1 1740
##sequence-region   ACPB03038409 1 1739
##sequence-region   ACPB03038410 1 1739
##sequence-region   ACPB03038411 1 1739
##sequence-region   ACPB03038412 1 1739
##sequence-region   ACPB03038413 1 1687
##sequence-region   ACPB03038414 1 1738
##sequence-region   ACPB03038415 1 1738
##sequence-region   ACPB03038416 1 1738
##sequence-region   ACPB03038417 1 1737
##sequence-region   ACPB03038418 1 1736
##sequence-region   ACPB03038419 1 1736
##sequence-region   ACPB03038420 1 1736
##sequence-region   ACPB03038421 1 1736
##sequence-region   ACPB03038422 1 1735
##sequence-region   ACPB03038423 1 1734
##sequence-region   ACPB03038424 1 1734
##sequence-region   ACPB03038425 1 1734
##sequence-region   ACPB03038426 1 1733
##sequence-region   ACPB03038427 1 1733
##sequence-region   ACPB03038428 1 1733
##sequence-region   ACPB03038429 1 1733
##sequence-region   ACPB03038430 1 1731
##sequence-region   ACPB03038431 1 1731
##sequence-region   ACPB03038432 1 1730
##sequence-region   ACPB03038433 1 1730
##sequence-region   ACPB03038434 1 1730
##sequence-region   ACPB03038435 1 1729
##sequence-region   ACPB03038436 1 1729
##sequence-region   ACPB03038437 1 1728
##sequence-region   ACPB03038438 1 1728
##sequence-region   ACPB03038439 1 1728
##sequence-region   ACPB03038440 1 1728
##sequence-region   ACPB03038441 1 1727
##sequence-region   ACPB03038442 1 1727
##sequence-region   ACPB03038443 1 1727
##sequence-region   ACPB03038444 1 1727
##sequence-region   ACPB03038445 1 1726
##sequence-region   ACPB03038446 1 1726
##sequence-region   ACPB03038447 1 1726
##sequence-region   ACPB03038448 1 1726
##sequence-region   ACPB03038449 1 1726
##sequence-region   ACPB03038450 1 1725
##sequence-region   ACPB03038451 1 1725
##sequence-region   ACPB03038452 1 1725
##sequence-region   ACPB03038453 1 1725
##sequence-region   ACPB03038454 1 1724
##sequence-region   ACPB03038455 1 1724
##sequence-region   ACPB03038456 1 1724
##sequence-region   ACPB03038457 1 1724
##sequence-region   ACPB03038458 1 1723
##sequence-region   ACPB03038459 1 1723
##sequence-region   ACPB03038460 1 1723
##sequence-region   ACPB03038461 1 1722
##sequence-region   ACPB03038462 1 1722
##sequence-region   ACPB03038463 1 1722
##sequence-region   ACPB03038464 1 1722
##sequence-region   ACPB03038465 1 1721
##sequence-region   ACPB03038466 1 1721
##sequence-region   ACPB03038467 1 1721
##sequence-region   ACPB03038468 1 1721
##sequence-region   ACPB03038469 1 1721
##sequence-region   ACPB03038470 1 1721
##sequence-region   ACPB03038471 1 1721
##sequence-region   ACPB03038472 1 1720
##sequence-region   ACPB03038473 1 1720
##sequence-region   ACPB03038474 1 1719
##sequence-region   ACPB03038475 1 1719
##sequence-region   ACPB03038476 1 2816
##sequence-region   ACPB03038477 1 1718
##sequence-region   ACPB03038478 1 1718
##sequence-region   ACPB03038479 1 1716
##sequence-region   ACPB03038480 1 1716
##sequence-region   ACPB03038481 1 1691
##sequence-region   ACPB03038482 1 1715
##sequence-region   ACPB03038483 1 1715
##sequence-region   ACPB03038484 1 1715
##sequence-region   ACPB03038485 1 2749
##sequence-region   ACPB03038486 1 1714
##sequence-region   ACPB03038487 1 1714
##sequence-region   ACPB03038488 1 1713
##sequence-region   ACPB03038489 1 1712
##sequence-region   ACPB03038490 1 1712
##sequence-region   ACPB03038491 1 1711
##sequence-region   ACPB03038492 1 1710
##sequence-region   ACPB03038493 1 1709
##sequence-region   ACPB03038494 1 1709
##sequence-region   ACPB03038495 1 1708
##sequence-region   ACPB03038496 1 1708
##sequence-region   ACPB03038497 1 1708
##sequence-region   ACPB03038498 1 1708
##sequence-region   ACPB03038499 1 1708
##sequence-region   ACPB03038500 1 1708
##sequence-region   ACPB03038501 1 1707
##sequence-region   ACPB03038502 1 1707
##sequence-region   ACPB03038503 1 1705
##sequence-region   ACPB03038504 1 1705
##sequence-region   ACPB03038505 1 1705
##sequence-region   ACPB03038506 1 1704
##sequence-region   ACPB03038507 1 1703
##sequence-region   ACPB03038508 1 1702
##sequence-region   ACPB03038509 1 1702
##sequence-region   ACPB03038510 1 1702
##sequence-region   ACPB03038511 1 1702
##sequence-region   ACPB03038512 1 1701
##sequence-region   ACPB03038513 1 1700
##sequence-region   ACPB03038514 1 1700
##sequence-region   ACPB03038515 1 1700
##sequence-region   ACPB03038516 1 1700
##sequence-region   ACPB03038517 1 1700
##sequence-region   ACPB03038518 1 1699
##sequence-region   ACPB03038519 1 1699
##sequence-region   ACPB03038520 1 1699
##sequence-region   ACPB03038521 1 1697
##sequence-region   ACPB03038522 1 1697
##sequence-region   ACPB03038523 1 1697
##sequence-region   ACPB03038524 1 1697
##sequence-region   ACPB03038525 1 1696
##sequence-region   ACPB03038526 1 1696
##sequence-region   ACPB03038527 1 1696
##sequence-region   ACPB03038528 1 1695
##sequence-region   ACPB03038529 1 1694
##sequence-region   ACPB03038530 1 1694
##sequence-region   ACPB03038531 1 1694
##sequence-region   ACPB03038532 1 1693
##sequence-region   ACPB03038533 1 1693
##sequence-region   ACPB03038534 1 1692
##sequence-region   ACPB03038535 1 1692
##sequence-region   ACPB03038536 1 1691
##sequence-region   ACPB03038537 1 1691
##sequence-region   ACPB03038538 1 1690
##sequence-region   ACPB03038539 1 1690
##sequence-region   ACPB03038540 1 1690
##sequence-region   ACPB03038541 1 1689
##sequence-region   ACPB03038542 1 1688
##sequence-region   ACPB03038543 1 1688
##sequence-region   ACPB03038544 1 1688
##sequence-region   ACPB03038545 1 1688
##sequence-region   ACPB03038546 1 1687
##sequence-region   ACPB03038547 1 1687
##sequence-region   ACPB03038548 1 1687
##sequence-region   ACPB03038549 1 1686
##sequence-region   ACPB03038550 1 1686
##sequence-region   ACPB03038551 1 1686
##sequence-region   ACPB03038552 1 2907
##sequence-region   ACPB03038553 1 1685
##sequence-region   ACPB03038554 1 1684
##sequence-region   ACPB03038555 1 1684
##sequence-region   ACPB03038556 1 1684
##sequence-region   ACPB03038557 1 1683
##sequence-region   ACPB03038558 1 1616
##sequence-region   ACPB03038559 1 1683
##sequence-region   ACPB03038560 1 1683
##sequence-region   ACPB03038561 1 1682
##sequence-region   ACPB03038562 1 1681
##sequence-region   ACPB03038563 1 1681
##sequence-region   ACPB03038564 1 1681
##sequence-region   ACPB03038565 1 1681
##sequence-region   ACPB03038566 1 1680
##sequence-region   ACPB03038567 1 1680
##sequence-region   ACPB03038568 1 1680
##sequence-region   ACPB03038569 1 1680
##sequence-region   ACPB03038570 1 1680
##sequence-region   ACPB03038571 1 1679
##sequence-region   ACPB03038572 1 1679
##sequence-region   ACPB03038573 1 1678
##sequence-region   ACPB03038574 1 1678
##sequence-region   ACPB03038575 1 1678
##sequence-region   ACPB03038576 1 1678
##sequence-region   ACPB03038577 1 1649
##sequence-region   ACPB03038578 1 1677
##sequence-region   ACPB03038579 1 1677
##sequence-region   ACPB03038580 1 1677
##sequence-region   ACPB03038581 1 1677
##sequence-region   ACPB03038582 1 1677
##sequence-region   ACPB03038583 1 1677
##sequence-region   ACPB03038584 1 1677
##sequence-region   ACPB03038585 1 1677
##sequence-region   ACPB03038586 1 1676
##sequence-region   ACPB03038587 1 1676
##sequence-region   ACPB03038588 1 1676
##sequence-region   ACPB03038589 1 1675
##sequence-region   ACPB03038590 1 1675
##sequence-region   ACPB03038591 1 1675
##sequence-region   ACPB03038592 1 1674
##sequence-region   ACPB03038593 1 1673
##sequence-region   ACPB03038594 1 1673
##sequence-region   ACPB03038595 1 1673
##sequence-region   ACPB03038596 1 1672
##sequence-region   ACPB03038597 1 1671
##sequence-region   ACPB03038598 1 1671
##sequence-region   ACPB03038599 1 1670
##sequence-region   ACPB03038600 1 1670
##sequence-region   ACPB03038601 1 1669
##sequence-region   ACPB03038602 1 1669
##sequence-region   ACPB03038603 1 1669
##sequence-region   ACPB03038604 1 1668
##sequence-region   ACPB03038605 1 1668
##sequence-region   ACPB03038606 1 1668
##sequence-region   ACPB03038607 1 1668
##sequence-region   ACPB03038608 1 1667
##sequence-region   ACPB03038609 1 1667
##sequence-region   ACPB03038610 1 1666
##sequence-region   ACPB03038611 1 1666
##sequence-region   ACPB03038612 1 1666
##sequence-region   ACPB03038613 1 1666
##sequence-region   ACPB03038614 1 1666
##sequence-region   ACPB03038615 1 1666
##sequence-region   ACPB03038616 1 1665
##sequence-region   ACPB03038617 1 1665
##sequence-region   ACPB03038618 1 1665
##sequence-region   ACPB03038619 1 1664
##sequence-region   ACPB03038620 1 1664
##sequence-region   ACPB03038621 1 1663
##sequence-region   ACPB03038622 1 1663
##sequence-region   ACPB03038623 1 1663
##sequence-region   ACPB03038624 1 1663
##sequence-region   ACPB03038625 1 1662
##sequence-region   ACPB03038626 1 1662
##sequence-region   ACPB03038627 1 1661
##sequence-region   ACPB03038628 1 1661
##sequence-region   ACPB03038629 1 1661
##sequence-region   ACPB03038630 1 1661
##sequence-region   ACPB03038631 1 1661
##sequence-region   ACPB03038632 1 1661
##sequence-region   ACPB03038633 1 1661
##sequence-region   ACPB03038634 1 1661
##sequence-region   ACPB03038635 1 1660
##sequence-region   ACPB03038636 1 1660
##sequence-region   ACPB03038637 1 1659
##sequence-region   ACPB03038638 1 1659
##sequence-region   ACPB03038639 1 1659
##sequence-region   ACPB03038640 1 1658
##sequence-region   ACPB03038641 1 1658
##sequence-region   ACPB03038642 1 1658
##sequence-region   ACPB03038643 1 1658
##sequence-region   ACPB03038644 1 1657
##sequence-region   ACPB03038645 1 1657
##sequence-region   ACPB03038646 1 1657
##sequence-region   ACPB03038647 1 1657
##sequence-region   ACPB03038648 1 1656
##sequence-region   ACPB03038649 1 1656
##sequence-region   ACPB03038650 1 1656
##sequence-region   ACPB03038651 1 1656
##sequence-region   ACPB03038652 1 1656
##sequence-region   ACPB03038653 1 1655
##sequence-region   ACPB03038654 1 1654
##sequence-region   ACPB03038655 1 1654
##sequence-region   ACPB03038656 1 1654
##sequence-region   ACPB03038657 1 1654
##sequence-region   ACPB03038658 1 1654
##sequence-region   ACPB03038659 1 1654
##sequence-region   ACPB03038660 1 1653
##sequence-region   ACPB03038661 1 1652
##sequence-region   ACPB03038662 1 1651
##sequence-region   ACPB03038663 1 1650
##sequence-region   ACPB03038664 1 1650
##sequence-region   ACPB03038665 1 1650
##sequence-region   ACPB03038666 1 1650
##sequence-region   ACPB03038667 1 1650
##sequence-region   ACPB03038668 1 1650
##sequence-region   ACPB03038669 1 1650
##sequence-region   ACPB03038670 1 1649
##sequence-region   ACPB03038671 1 1649
##sequence-region   ACPB03038672 1 1649
##sequence-region   ACPB03038673 1 1648
##sequence-region   ACPB03038674 1 1648
##sequence-region   ACPB03038675 1 1648
##sequence-region   ACPB03038676 1 1648
##sequence-region   ACPB03038677 1 1647
##sequence-region   ACPB03038678 1 1647
##sequence-region   ACPB03038679 1 1646
##sequence-region   ACPB03038680 1 1646
##sequence-region   ACPB03038681 1 1645
##sequence-region   ACPB03038682 1 1645
##sequence-region   ACPB03038683 1 1645
##sequence-region   ACPB03038684 1 1645
##sequence-region   ACPB03038685 1 1645
##sequence-region   ACPB03038686 1 1644
##sequence-region   ACPB03038687 1 1644
##sequence-region   ACPB03038688 1 1644
##sequence-region   ACPB03038689 1 1644
##sequence-region   ACPB03038690 1 1643
##sequence-region   ACPB03038691 1 1643
##sequence-region   ACPB03038692 1 1643
##sequence-region   ACPB03038693 1 1642
##sequence-region   ACPB03038694 1 1642
##sequence-region   ACPB03038695 1 1642
##sequence-region   ACPB03038696 1 1641
##sequence-region   ACPB03038697 1 1640
##sequence-region   ACPB03038698 1 1640
##sequence-region   ACPB03038699 1 1639
##sequence-region   ACPB03038700 1 1639
##sequence-region   ACPB03038701 1 1639
##sequence-region   ACPB03038702 1 1639
##sequence-region   ACPB03038703 1 1638
##sequence-region   ACPB03038704 1 1638
##sequence-region   ACPB03038705 1 1638
##sequence-region   ACPB03038706 1 2985
##sequence-region   ACPB03038707 1 1638
##sequence-region   ACPB03038708 1 1638
##sequence-region   ACPB03038709 1 1636
##sequence-region   ACPB03038710 1 1636
##sequence-region   ACPB03038711 1 1636
##sequence-region   ACPB03038712 1 1635
##sequence-region   ACPB03038713 1 1635
##sequence-region   ACPB03038714 1 1635
##sequence-region   ACPB03038715 1 1635
##sequence-region   ACPB03038716 1 1634
##sequence-region   ACPB03038717 1 1634
##sequence-region   ACPB03038718 1 1634
##sequence-region   ACPB03038719 1 1633
##sequence-region   ACPB03038720 1 1633
##sequence-region   ACPB03038721 1 1633
##sequence-region   ACPB03038722 1 1632
##sequence-region   ACPB03038723 1 1632
##sequence-region   ACPB03038724 1 1632
##sequence-region   ACPB03038725 1 1632
##sequence-region   ACPB03038726 1 1603
##sequence-region   ACPB03038727 1 1632
##sequence-region   ACPB03038728 1 1631
##sequence-region   ACPB03038729 1 1631
##sequence-region   ACPB03038730 1 1630
##sequence-region   ACPB03038731 1 1630
##sequence-region   ACPB03038732 1 1630
##sequence-region   ACPB03038733 1 1629
##sequence-region   ACPB03038734 1 1629
##sequence-region   ACPB03038735 1 1628
##sequence-region   ACPB03038736 1 1628
##sequence-region   ACPB03038737 1 1628
##sequence-region   ACPB03038738 1 1627
##sequence-region   ACPB03038739 1 1627
##sequence-region   ACPB03038740 1 1627
##sequence-region   ACPB03038741 1 1626
##sequence-region   ACPB03038742 1 1626
##sequence-region   ACPB03038743 1 1626
##sequence-region   ACPB03038744 1 1625
##sequence-region   ACPB03038745 1 1625
##sequence-region   ACPB03038746 1 1625
##sequence-region   ACPB03038747 1 1625
##sequence-region   ACPB03038748 1 1625
##sequence-region   ACPB03038749 1 1624
##sequence-region   ACPB03038750 1 1624
##sequence-region   ACPB03038751 1 1624
##sequence-region   ACPB03038752 1 1624
##sequence-region   ACPB03038753 1 1624
##sequence-region   ACPB03038754 1 1623
##sequence-region   ACPB03038755 1 1623
##sequence-region   ACPB03038756 1 1623
##sequence-region   ACPB03038757 1 1623
##sequence-region   ACPB03038758 1 1623
##sequence-region   ACPB03038759 1 1623
##sequence-region   ACPB03038760 1 1622
##sequence-region   ACPB03038761 1 1622
##sequence-region   ACPB03038762 1 1622
##sequence-region   ACPB03038763 1 1622
##sequence-region   ACPB03038764 1 1622
##sequence-region   ACPB03038765 1 1621
##sequence-region   ACPB03038766 1 1621
##sequence-region   ACPB03038767 1 1621
##sequence-region   ACPB03038768 1 1621
##sequence-region   ACPB03038769 1 1620
##sequence-region   ACPB03038770 1 1620
##sequence-region   ACPB03038771 1 1620
##sequence-region   ACPB03038772 1 1619
##sequence-region   ACPB03038773 1 1619
##sequence-region   ACPB03038774 1 1619
##sequence-region   ACPB03038775 1 1618
##sequence-region   ACPB03038776 1 1618
##sequence-region   ACPB03038777 1 1617
##sequence-region   ACPB03038778 1 1617
##sequence-region   ACPB03038779 1 1617
##sequence-region   ACPB03038780 1 1617
##sequence-region   ACPB03038781 1 1617
##sequence-region   ACPB03038782 1 1617
##sequence-region   ACPB03038783 1 1617
##sequence-region   ACPB03038784 1 1616
##sequence-region   ACPB03038785 1 1616
##sequence-region   ACPB03038786 1 1616
##sequence-region   ACPB03038787 1 1590
##sequence-region   ACPB03038788 1 1615
##sequence-region   ACPB03038789 1 1615
##sequence-region   ACPB03038790 1 1615
##sequence-region   ACPB03038791 1 1615
##sequence-region   ACPB03038792 1 1614
##sequence-region   ACPB03038793 1 1589
##sequence-region   ACPB03038794 1 1613
##sequence-region   ACPB03038795 1 1613
##sequence-region   ACPB03038796 1 1612
##sequence-region   ACPB03038797 1 1612
##sequence-region   ACPB03038798 1 1612
##sequence-region   ACPB03038799 1 1612
##sequence-region   ACPB03038800 1 1611
##sequence-region   ACPB03038801 1 1611
##sequence-region   ACPB03038802 1 1611
##sequence-region   ACPB03038803 1 1611
##sequence-region   ACPB03038804 1 1611
##sequence-region   ACPB03038805 1 1611
##sequence-region   ACPB03038806 1 1610
##sequence-region   ACPB03038807 1 1610
##sequence-region   ACPB03038808 1 1610
##sequence-region   ACPB03038809 1 1609
##sequence-region   ACPB03038810 1 1608
##sequence-region   ACPB03038811 1 1608
##sequence-region   ACPB03038812 1 1608
##sequence-region   ACPB03038813 1 1608
##sequence-region   ACPB03038814 1 1608
##sequence-region   ACPB03038815 1 1608
##sequence-region   ACPB03038816 1 1608
##sequence-region   ACPB03038817 1 1607
##sequence-region   ACPB03038818 1 1607
##sequence-region   ACPB03038819 1 1607
##sequence-region   ACPB03038820 1 1606
##sequence-region   ACPB03038821 1 1606
##sequence-region   ACPB03038822 1 1606
##sequence-region   ACPB03038823 1 1605
##sequence-region   ACPB03038824 1 1604
##sequence-region   ACPB03038825 1 1603
##sequence-region   ACPB03038826 1 1603
##sequence-region   ACPB03038827 1 1602
##sequence-region   ACPB03038828 1 1602
##sequence-region   ACPB03038829 1 1601
##sequence-region   ACPB03038830 1 1601
##sequence-region   ACPB03038831 1 1601
##sequence-region   ACPB03038832 1 1601
##sequence-region   ACPB03038833 1 1601
##sequence-region   ACPB03038834 1 1601
##sequence-region   ACPB03038835 1 1601
##sequence-region   ACPB03038836 1 1601
##sequence-region   ACPB03038837 1 1601
##sequence-region   ACPB03038838 1 1600
##sequence-region   ACPB03038839 1 1600
##sequence-region   ACPB03038840 1 1600
##sequence-region   ACPB03038841 1 1599
##sequence-region   ACPB03038842 1 1599
##sequence-region   ACPB03038843 1 1599
##sequence-region   ACPB03038844 1 1599
##sequence-region   ACPB03038845 1 1599
##sequence-region   ACPB03038846 1 1599
##sequence-region   ACPB03038847 1 1598
##sequence-region   ACPB03038848 1 1598
##sequence-region   ACPB03038849 1 1597
##sequence-region   ACPB03038850 1 1597
##sequence-region   ACPB03038851 1 1597
##sequence-region   ACPB03038852 1 1596
##sequence-region   ACPB03038853 1 1596
##sequence-region   ACPB03038854 1 1596
##sequence-region   ACPB03038855 1 1596
##sequence-region   ACPB03038856 1 1596
##sequence-region   ACPB03038857 1 1595
##sequence-region   ACPB03038858 1 1595
##sequence-region   ACPB03038859 1 1570
##sequence-region   ACPB03038860 1 1595
##sequence-region   ACPB03038861 1 1595
##sequence-region   ACPB03038862 1 1595
##sequence-region   ACPB03038863 1 1595
##sequence-region   ACPB03038864 1 1595
##sequence-region   ACPB03038865 1 1595
##sequence-region   ACPB03038866 1 1594
##sequence-region   ACPB03038867 1 1594
##sequence-region   ACPB03038868 1 1593
##sequence-region   ACPB03038869 1 1593
##sequence-region   ACPB03038870 1 1593
##sequence-region   ACPB03038871 1 1593
##sequence-region   ACPB03038872 1 3030
##sequence-region   ACPB03038873 1 1592
##sequence-region   ACPB03038874 1 1592
##sequence-region   ACPB03038875 1 1592
##sequence-region   ACPB03038876 1 1592
##sequence-region   ACPB03038877 1 1591
##sequence-region   ACPB03038878 1 1591
##sequence-region   ACPB03038879 1 1591
##sequence-region   ACPB03038880 1 1591
##sequence-region   ACPB03038881 1 1591
##sequence-region   ACPB03038882 1 1590
##sequence-region   ACPB03038883 1 1590
##sequence-region   ACPB03038884 1 1590
##sequence-region   ACPB03038885 1 1589
##sequence-region   ACPB03038886 1 1589
##sequence-region   ACPB03038887 1 1589
##sequence-region   ACPB03038888 1 1589
##sequence-region   ACPB03038889 1 1589
##sequence-region   ACPB03038890 1 1589
##sequence-region   ACPB03038891 1 1588
##sequence-region   ACPB03038892 1 1587
##sequence-region   ACPB03038893 1 1587
##sequence-region   ACPB03038894 1 1587
##sequence-region   ACPB03038895 1 1587
##sequence-region   ACPB03038896 1 1587
##sequence-region   ACPB03038897 1 1586
##sequence-region   ACPB03038898 1 1586
##sequence-region   ACPB03038899 1 1584
##sequence-region   ACPB03038900 1 1583
##sequence-region   ACPB03038901 1 1583
##sequence-region   ACPB03038902 1 1583
##sequence-region   ACPB03038903 1 1583
##sequence-region   ACPB03038904 1 1583
##sequence-region   ACPB03038905 1 1582
##sequence-region   ACPB03038906 1 1582
##sequence-region   ACPB03038907 1 1582
##sequence-region   ACPB03038908 1 1582
##sequence-region   ACPB03038909 1 1581
##sequence-region   ACPB03038910 1 1581
##sequence-region   ACPB03038911 1 1581
##sequence-region   ACPB03038912 1 1581
##sequence-region   ACPB03038913 1 1581
##sequence-region   ACPB03038914 1 1581
##sequence-region   ACPB03038915 1 1580
##sequence-region   ACPB03038916 1 1580
##sequence-region   ACPB03038917 1 1580
##sequence-region   ACPB03038918 1 1580
##sequence-region   ACPB03038919 1 1579
##sequence-region   ACPB03038920 1 1578
##sequence-region   ACPB03038921 1 1578
##sequence-region   ACPB03038922 1 1578
##sequence-region   ACPB03038923 1 1578
##sequence-region   ACPB03038924 1 1578
##sequence-region   ACPB03038925 1 1578
##sequence-region   ACPB03038926 1 1577
##sequence-region   ACPB03038927 1 1577
##sequence-region   ACPB03038928 1 1577
##sequence-region   ACPB03038929 1 1577
##sequence-region   ACPB03038930 1 1577
##sequence-region   ACPB03038931 1 1577
##sequence-region   ACPB03038932 1 1577
##sequence-region   ACPB03038933 1 1577
##sequence-region   ACPB03038934 1 1577
##sequence-region   ACPB03038935 1 1577
##sequence-region   ACPB03038936 1 1577
##sequence-region   ACPB03038937 1 1576
##sequence-region   ACPB03038938 1 1576
##sequence-region   ACPB03038939 1 1576
##sequence-region   ACPB03038940 1 1575
##sequence-region   ACPB03038941 1 1575
##sequence-region   ACPB03038942 1 1575
##sequence-region   ACPB03038943 1 1575
##sequence-region   ACPB03038944 1 1574
##sequence-region   ACPB03038945 1 1574
##sequence-region   ACPB03038946 1 1574
##sequence-region   ACPB03038947 1 1573
##sequence-region   ACPB03038948 1 1573
##sequence-region   ACPB03038949 1 1573
##sequence-region   ACPB03038950 1 1573
##sequence-region   ACPB03038951 1 1573
##sequence-region   ACPB03038952 1 1572
##sequence-region   ACPB03038953 1 1572
##sequence-region   ACPB03038954 1 1572
##sequence-region   ACPB03038955 1 1572
##sequence-region   ACPB03038956 1 1572
##sequence-region   ACPB03038957 1 1571
##sequence-region   ACPB03038958 1 1571
##sequence-region   ACPB03038959 1 1571
##sequence-region   ACPB03038960 1 1570
##sequence-region   ACPB03038961 1 1570
##sequence-region   ACPB03038962 1 1570
##sequence-region   ACPB03038963 1 1570
##sequence-region   ACPB03038964 1 1569
##sequence-region   ACPB03038965 1 1569
##sequence-region   ACPB03038966 1 1569
##sequence-region   ACPB03038967 1 1568
##sequence-region   ACPB03038968 1 1568
##sequence-region   ACPB03038969 1 1568
##sequence-region   ACPB03038970 1 2767
##sequence-region   ACPB03038971 1 1566
##sequence-region   ACPB03038972 1 1398
##sequence-region   ACPB03038973 1 1566
##sequence-region   ACPB03038974 1 1565
##sequence-region   ACPB03038975 1 1565
##sequence-region   ACPB03038976 1 1565
##sequence-region   ACPB03038977 1 1564
##sequence-region   ACPB03038978 1 1564
##sequence-region   ACPB03038979 1 1564
##sequence-region   ACPB03038980 1 1564
##sequence-region   ACPB03038981 1 1563
##sequence-region   ACPB03038982 1 1563
##sequence-region   ACPB03038983 1 1563
##sequence-region   ACPB03038984 1 1563
##sequence-region   ACPB03038985 1 1562
##sequence-region   ACPB03038986 1 1562
##sequence-region   ACPB03038987 1 1562
##sequence-region   ACPB03038988 1 1562
##sequence-region   ACPB03038989 1 1561
##sequence-region   ACPB03038990 1 1561
##sequence-region   ACPB03038991 1 1561
##sequence-region   ACPB03038992 1 1561
##sequence-region   ACPB03038993 1 1560
##sequence-region   ACPB03038994 1 1560
##sequence-region   ACPB03038995 1 1560
##sequence-region   ACPB03038996 1 1560
##sequence-region   ACPB03038997 1 1560
##sequence-region   ACPB03038998 1 1559
##sequence-region   ACPB03038999 1 1559
##sequence-region   ACPB03039000 1 1559
##sequence-region   ACPB03039001 1 1559
##sequence-region   ACPB03039002 1 1558
##sequence-region   ACPB03039003 1 1558
##sequence-region   ACPB03039004 1 1558
##sequence-region   ACPB03039005 1 1558
##sequence-region   ACPB03039006 1 1557
##sequence-region   ACPB03039007 1 1557
##sequence-region   ACPB03039008 1 1557
##sequence-region   ACPB03039009 1 1557
##sequence-region   ACPB03039010 1 1557
##sequence-region   ACPB03039011 1 1557
##sequence-region   ACPB03039012 1 1557
##sequence-region   ACPB03039013 1 1557
##sequence-region   ACPB03039014 1 1557
##sequence-region   ACPB03039015 1 1555
##sequence-region   ACPB03039016 1 1555
##sequence-region   ACPB03039017 1 1555
##sequence-region   ACPB03039018 1 1555
##sequence-region   ACPB03039019 1 1555
##sequence-region   ACPB03039020 1 1555
##sequence-region   ACPB03039021 1 1554
##sequence-region   ACPB03039022 1 1554
##sequence-region   ACPB03039023 1 1554
##sequence-region   ACPB03039024 1 1554
##sequence-region   ACPB03039025 1 1553
##sequence-region   ACPB03039026 1 1553
##sequence-region   ACPB03039027 1 1553
##sequence-region   ACPB03039028 1 1553
##sequence-region   ACPB03039029 1 1528
##sequence-region   ACPB03039030 1 1553
##sequence-region   ACPB03039031 1 1553
##sequence-region   ACPB03039032 1 1553
##sequence-region   ACPB03039033 1 1553
##sequence-region   ACPB03039034 1 1553
##sequence-region   ACPB03039035 1 1552
##sequence-region   ACPB03039036 1 1552
##sequence-region   ACPB03039037 1 1552
##sequence-region   ACPB03039038 1 1552
##sequence-region   ACPB03039039 1 1552
##sequence-region   ACPB03039040 1 1552
##sequence-region   ACPB03039041 1 1552
##sequence-region   ACPB03039042 1 1552
##sequence-region   ACPB03039043 1 1551
##sequence-region   ACPB03039044 1 1551
##sequence-region   ACPB03039045 1 1551
##sequence-region   ACPB03039046 1 1551
##sequence-region   ACPB03039047 1 2925
##sequence-region   ACPB03039048 1 1551
##sequence-region   ACPB03039049 1 1551
##sequence-region   ACPB03039050 1 1550
##sequence-region   ACPB03039051 1 1550
##sequence-region   ACPB03039052 1 1550
##sequence-region   ACPB03039053 1 1550
##sequence-region   ACPB03039054 1 1550
##sequence-region   ACPB03039055 1 1550
##sequence-region   ACPB03039056 1 1549
##sequence-region   ACPB03039057 1 1549
##sequence-region   ACPB03039058 1 1549
##sequence-region   ACPB03039059 1 1549
##sequence-region   ACPB03039060 1 1549
##sequence-region   ACPB03039061 1 1549
##sequence-region   ACPB03039062 1 1549
##sequence-region   ACPB03039063 1 1549
##sequence-region   ACPB03039064 1 1549
##sequence-region   ACPB03039065 1 1549
##sequence-region   ACPB03039066 1 1548
##sequence-region   ACPB03039067 1 1548
##sequence-region   ACPB03039068 1 1548
##sequence-region   ACPB03039069 1 1548
##sequence-region   ACPB03039070 1 1548
##sequence-region   ACPB03039071 1 1547
##sequence-region   ACPB03039072 1 1547
##sequence-region   ACPB03039073 1 1547
##sequence-region   ACPB03039074 1 1546
##sequence-region   ACPB03039075 1 1546
##sequence-region   ACPB03039076 1 1546
##sequence-region   ACPB03039077 1 1546
##sequence-region   ACPB03039078 1 1546
##sequence-region   ACPB03039079 1 1546
##sequence-region   ACPB03039080 1 1545
##sequence-region   ACPB03039081 1 1545
##sequence-region   ACPB03039082 1 1545
##sequence-region   ACPB03039083 1 1545
##sequence-region   ACPB03039084 1 1545
##sequence-region   ACPB03039085 1 1544
##sequence-region   ACPB03039086 1 1544
##sequence-region   ACPB03039087 1 1544
##sequence-region   ACPB03039088 1 1544
##sequence-region   ACPB03039089 1 1544
##sequence-region   ACPB03039090 1 1544
##sequence-region   ACPB03039091 1 1544
##sequence-region   ACPB03039092 1 1544
##sequence-region   ACPB03039093 1 1544
##sequence-region   ACPB03039094 1 1544
##sequence-region   ACPB03039095 1 1543
##sequence-region   ACPB03039096 1 1543
##sequence-region   ACPB03039097 1 1543
##sequence-region   ACPB03039098 1 1542
##sequence-region   ACPB03039099 1 1542
##sequence-region   ACPB03039100 1 1542
##sequence-region   ACPB03039101 1 1541
##sequence-region   ACPB03039102 1 1541
##sequence-region   ACPB03039103 1 1541
##sequence-region   ACPB03039104 1 1541
##sequence-region   ACPB03039105 1 1541
##sequence-region   ACPB03039106 1 1541
##sequence-region   ACPB03039107 1 1540
##sequence-region   ACPB03039108 1 1540
##sequence-region   ACPB03039109 1 1539
##sequence-region   ACPB03039110 1 1539
##sequence-region   ACPB03039111 1 1539
##sequence-region   ACPB03039112 1 1539
##sequence-region   ACPB03039113 1 1539
##sequence-region   ACPB03039114 1 1538
##sequence-region   ACPB03039115 1 1538
##sequence-region   ACPB03039116 1 1538
##sequence-region   ACPB03039117 1 1537
##sequence-region   ACPB03039118 1 1537
##sequence-region   ACPB03039119 1 1537
##sequence-region   ACPB03039120 1 1537
##sequence-region   ACPB03039121 1 1536
##sequence-region   ACPB03039122 1 1536
##sequence-region   ACPB03039123 1 1536
##sequence-region   ACPB03039124 1 1536
##sequence-region   ACPB03039125 1 1536
##sequence-region   ACPB03039126 1 1536
##sequence-region   ACPB03039127 1 1536
##sequence-region   ACPB03039128 1 1536
##sequence-region   ACPB03039129 1 1535
##sequence-region   ACPB03039130 1 1535
##sequence-region   ACPB03039131 1 1535
##sequence-region   ACPB03039132 1 1534
##sequence-region   ACPB03039133 1 1534
##sequence-region   ACPB03039134 1 1533
##sequence-region   ACPB03039135 1 1533
##sequence-region   ACPB03039136 1 1533
##sequence-region   ACPB03039137 1 1533
##sequence-region   ACPB03039138 1 1533
##sequence-region   ACPB03039139 1 1533
##sequence-region   ACPB03039140 1 1532
##sequence-region   ACPB03039141 1 1532
##sequence-region   ACPB03039142 1 1532
##sequence-region   ACPB03039143 1 1532
##sequence-region   ACPB03039144 1 1532
##sequence-region   ACPB03039145 1 1532
##sequence-region   ACPB03039146 1 1531
##sequence-region   ACPB03039147 1 1531
##sequence-region   ACPB03039148 1 1531
##sequence-region   ACPB03039149 1 1531
##sequence-region   ACPB03039150 1 1531
##sequence-region   ACPB03039151 1 1531
##sequence-region   ACPB03039152 1 1531
##sequence-region   ACPB03039153 1 1531
##sequence-region   ACPB03039154 1 1530
##sequence-region   ACPB03039155 1 1530
##sequence-region   ACPB03039156 1 1530
##sequence-region   ACPB03039157 1 1530
##sequence-region   ACPB03039158 1 1530
##sequence-region   ACPB03039159 1 1530
##sequence-region   ACPB03039160 1 1530
##sequence-region   ACPB03039161 1 1529
##sequence-region   ACPB03039162 1 1529
##sequence-region   ACPB03039163 1 1529
##sequence-region   ACPB03039164 1 1528
##sequence-region   ACPB03039165 1 1528
##sequence-region   ACPB03039166 1 1528
##sequence-region   ACPB03039167 1 1528
##sequence-region   ACPB03039168 1 1528
##sequence-region   ACPB03039169 1 1528
##sequence-region   ACPB03039170 1 1527
##sequence-region   ACPB03039171 1 1527
##sequence-region   ACPB03039172 1 1527
##sequence-region   ACPB03039173 1 1527
##sequence-region   ACPB03039174 1 1527
##sequence-region   ACPB03039175 1 1527
##sequence-region   ACPB03039176 1 1527
##sequence-region   ACPB03039177 1 1526
##sequence-region   ACPB03039178 1 1526
##sequence-region   ACPB03039179 1 1526
##sequence-region   ACPB03039180 1 1525
##sequence-region   ACPB03039181 1 1525
##sequence-region   ACPB03039182 1 1525
##sequence-region   ACPB03039183 1 1524
##sequence-region   ACPB03039184 1 1524
##sequence-region   ACPB03039185 1 1524
##sequence-region   ACPB03039186 1 1524
##sequence-region   ACPB03039187 1 1524
##sequence-region   ACPB03039188 1 1524
##sequence-region   ACPB03039189 1 1524
##sequence-region   ACPB03039190 1 1524
##sequence-region   ACPB03039191 1 1523
##sequence-region   ACPB03039192 1 1523
##sequence-region   ACPB03039193 1 1522
##sequence-region   ACPB03039194 1 1522
##sequence-region   ACPB03039195 1 1522
##sequence-region   ACPB03039196 1 1522
##sequence-region   ACPB03039197 1 1522
##sequence-region   ACPB03039198 1 1521
##sequence-region   ACPB03039199 1 1521
##sequence-region   ACPB03039200 1 1521
##sequence-region   ACPB03039201 1 1520
##sequence-region   ACPB03039202 1 1520
##sequence-region   ACPB03039203 1 1520
##sequence-region   ACPB03039204 1 1520
##sequence-region   ACPB03039205 1 1520
##sequence-region   ACPB03039206 1 1519
##sequence-region   ACPB03039207 1 1519
##sequence-region   ACPB03039208 1 1519
##sequence-region   ACPB03039209 1 1518
##sequence-region   ACPB03039210 1 1518
##sequence-region   ACPB03039211 1 1518
##sequence-region   ACPB03039212 1 1518
##sequence-region   ACPB03039213 1 1518
##sequence-region   ACPB03039214 1 1518
##sequence-region   ACPB03039215 1 1518
##sequence-region   ACPB03039216 1 1517
##sequence-region   ACPB03039217 1 1517
##sequence-region   ACPB03039218 1 1517
##sequence-region   ACPB03039219 1 1517
##sequence-region   ACPB03039220 1 1517
##sequence-region   ACPB03039221 1 1516
##sequence-region   ACPB03039222 1 1516
##sequence-region   ACPB03039223 1 1516
##sequence-region   ACPB03039224 1 1516
##sequence-region   ACPB03039225 1 1516
##sequence-region   ACPB03039226 1 1515
##sequence-region   ACPB03039227 1 1515
##sequence-region   ACPB03039228 1 1515
##sequence-region   ACPB03039229 1 2615
##sequence-region   ACPB03039230 1 1515
##sequence-region   ACPB03039231 1 1514
##sequence-region   ACPB03039232 1 1514
##sequence-region   ACPB03039233 1 1514
##sequence-region   ACPB03039234 1 1514
##sequence-region   ACPB03039235 1 1514
##sequence-region   ACPB03039236 1 1513
##sequence-region   ACPB03039237 1 1513
##sequence-region   ACPB03039238 1 1512
##sequence-region   ACPB03039239 1 1512
##sequence-region   ACPB03039240 1 1512
##sequence-region   ACPB03039241 1 1511
##sequence-region   ACPB03039242 1 1511
##sequence-region   ACPB03039243 1 1511
##sequence-region   ACPB03039244 1 1511
##sequence-region   ACPB03039245 1 1511
##sequence-region   ACPB03039246 1 1511
##sequence-region   ACPB03039247 1 1511
##sequence-region   ACPB03039248 1 1511
##sequence-region   ACPB03039249 1 1511
##sequence-region   ACPB03039250 1 1511
##sequence-region   ACPB03039251 1 1511
##sequence-region   ACPB03039252 1 1510
##sequence-region   ACPB03039253 1 1510
##sequence-region   ACPB03039254 1 1510
##sequence-region   ACPB03039255 1 1510
##sequence-region   ACPB03039256 1 1510
##sequence-region   ACPB03039257 1 1510
##sequence-region   ACPB03039258 1 1510
##sequence-region   ACPB03039259 1 1510
##sequence-region   ACPB03039260 1 1509
##sequence-region   ACPB03039261 1 1509
##sequence-region   ACPB03039262 1 1509
##sequence-region   ACPB03039263 1 1509
##sequence-region   ACPB03039264 1 1509
##sequence-region   ACPB03039265 1 1509
##sequence-region   ACPB03039266 1 1509
##sequence-region   ACPB03039267 1 1509
##sequence-region   ACPB03039268 1 1508
##sequence-region   ACPB03039269 1 1508
##sequence-region   ACPB03039270 1 1508
##sequence-region   ACPB03039271 1 1508
##sequence-region   ACPB03039272 1 1508
##sequence-region   ACPB03039273 1 1508
##sequence-region   ACPB03039274 1 1507
##sequence-region   ACPB03039275 1 1507
##sequence-region   ACPB03039276 1 1507
##sequence-region   ACPB03039277 1 1507
##sequence-region   ACPB03039278 1 1507
##sequence-region   ACPB03039279 1 1507
##sequence-region   ACPB03039280 1 1506
##sequence-region   ACPB03039281 1 1506
##sequence-region   ACPB03039282 1 1506
##sequence-region   ACPB03039283 1 1506
##sequence-region   ACPB03039284 1 1506
##sequence-region   ACPB03039285 1 1505
##sequence-region   ACPB03039286 1 1505
##sequence-region   ACPB03039287 1 1505
##sequence-region   ACPB03039288 1 1505
##sequence-region   ACPB03039289 1 1505
##sequence-region   ACPB03039290 1 1505
##sequence-region   ACPB03039291 1 1504
##sequence-region   ACPB03039292 1 1504
##sequence-region   ACPB03039293 1 1504
##sequence-region   ACPB03039294 1 1504
##sequence-region   ACPB03039295 1 1504
##sequence-region   ACPB03039296 1 1503
##sequence-region   ACPB03039297 1 1503
##sequence-region   ACPB03039298 1 1503
##sequence-region   ACPB03039299 1 1503
##sequence-region   ACPB03039300 1 1503
##sequence-region   ACPB03039301 1 1503
##sequence-region   ACPB03039302 1 1502
##sequence-region   ACPB03039303 1 1502
##sequence-region   ACPB03039304 1 1502
##sequence-region   ACPB03039305 1 1502
##sequence-region   ACPB03039306 1 1501
##sequence-region   ACPB03039307 1 1501
##sequence-region   ACPB03039308 1 1501
##sequence-region   ACPB03039309 1 1500
##sequence-region   ACPB03039310 1 1500
##sequence-region   ACPB03039311 1 1500
##sequence-region   ACPB03039312 1 1500
##sequence-region   ACPB03039313 1 1500
##sequence-region   ACPB03039314 1 1500
##sequence-region   ACPB03039315 1 1500
##sequence-region   ACPB03039316 1 1500
##sequence-region   ACPB03039317 1 2613
##sequence-region   ACPB03039318 1 1500
##sequence-region   ACPB03039319 1 1500
##sequence-region   ACPB03039320 1 1499
##sequence-region   ACPB03039321 1 1499
##sequence-region   ACPB03039322 1 1499
##sequence-region   ACPB03039323 1 1499
##sequence-region   ACPB03039324 1 1499
##sequence-region   ACPB03039325 1 1499
##sequence-region   ACPB03039326 1 1499
##sequence-region   ACPB03039327 1 1499
##sequence-region   ACPB03039328 1 1498
##sequence-region   ACPB03039329 1 1498
##sequence-region   ACPB03039330 1 1498
##sequence-region   ACPB03039331 1 1498
##sequence-region   ACPB03039332 1 1498
##sequence-region   ACPB03039333 1 1498
##sequence-region   ACPB03039334 1 2533
##sequence-region   ACPB03039335 1 1497
##sequence-region   ACPB03039336 1 1497
##sequence-region   ACPB03039337 1 1497
##sequence-region   ACPB03039338 1 1497
##sequence-region   ACPB03039339 1 1496
##sequence-region   ACPB03039340 1 1496
##sequence-region   ACPB03039341 1 1496
##sequence-region   ACPB03039342 1 1496
##sequence-region   ACPB03039343 1 1496
##sequence-region   ACPB03039344 1 1496
##sequence-region   ACPB03039345 1 1496
##sequence-region   ACPB03039346 1 1495
##sequence-region   ACPB03039347 1 1495
##sequence-region   ACPB03039348 1 1495
##sequence-region   ACPB03039349 1 1495
##sequence-region   ACPB03039350 1 1495
##sequence-region   ACPB03039351 1 1495
##sequence-region   ACPB03039352 1 1495
##sequence-region   ACPB03039353 1 1494
##sequence-region   ACPB03039354 1 1494
##sequence-region   ACPB03039355 1 1494
##sequence-region   ACPB03039356 1 1494
##sequence-region   ACPB03039357 1 1494
##sequence-region   ACPB03039358 1 1494
##sequence-region   ACPB03039359 1 1494
##sequence-region   ACPB03039360 1 1494
##sequence-region   ACPB03039361 1 1493
##sequence-region   ACPB03039362 1 1493
##sequence-region   ACPB03039363 1 1493
##sequence-region   ACPB03039364 1 1493
##sequence-region   ACPB03039365 1 1493
##sequence-region   ACPB03039366 1 1492
##sequence-region   ACPB03039367 1 1492
##sequence-region   ACPB03039368 1 1492
##sequence-region   ACPB03039369 1 1492
##sequence-region   ACPB03039370 1 1492
##sequence-region   ACPB03039371 1 1491
##sequence-region   ACPB03039372 1 1491
##sequence-region   ACPB03039373 1 1491
##sequence-region   ACPB03039374 1 1491
##sequence-region   ACPB03039375 1 1490
##sequence-region   ACPB03039376 1 1490
##sequence-region   ACPB03039377 1 1490
##sequence-region   ACPB03039378 1 1490
##sequence-region   ACPB03039379 1 1490
##sequence-region   ACPB03039380 1 1490
##sequence-region   ACPB03039381 1 1490
##sequence-region   ACPB03039382 1 1490
##sequence-region   ACPB03039383 1 1490
##sequence-region   ACPB03039384 1 1490
##sequence-region   ACPB03039385 1 1490
##sequence-region   ACPB03039386 1 1490
##sequence-region   ACPB03039387 1 1489
##sequence-region   ACPB03039388 1 1489
##sequence-region   ACPB03039389 1 1368
##sequence-region   ACPB03039390 1 1489
##sequence-region   ACPB03039391 1 1489
##sequence-region   ACPB03039392 1 1489
##sequence-region   ACPB03039393 1 1489
##sequence-region   ACPB03039394 1 1489
##sequence-region   ACPB03039395 1 1489
##sequence-region   ACPB03039396 1 1488
##sequence-region   ACPB03039397 1 1488
##sequence-region   ACPB03039398 1 1488
##sequence-region   ACPB03039399 1 1488
##sequence-region   ACPB03039400 1 1488
##sequence-region   ACPB03039401 1 1488
##sequence-region   ACPB03039402 1 1488
##sequence-region   ACPB03039403 1 1488
##sequence-region   ACPB03039404 1 1487
##sequence-region   ACPB03039405 1 1487
##sequence-region   ACPB03039406 1 1487
##sequence-region   ACPB03039407 1 1487
##sequence-region   ACPB03039408 1 1487
##sequence-region   ACPB03039409 1 1487
##sequence-region   ACPB03039410 1 1486
##sequence-region   ACPB03039411 1 1486
##sequence-region   ACPB03039412 1 1486
##sequence-region   ACPB03039413 1 1486
##sequence-region   ACPB03039414 1 1486
##sequence-region   ACPB03039415 1 1485
##sequence-region   ACPB03039416 1 1485
##sequence-region   ACPB03039417 1 1485
##sequence-region   ACPB03039418 1 1485
##sequence-region   ACPB03039419 1 1485
##sequence-region   ACPB03039420 1 1485
##sequence-region   ACPB03039421 1 1485
##sequence-region   ACPB03039422 1 1485
##sequence-region   ACPB03039423 1 1485
##sequence-region   ACPB03039424 1 1485
##sequence-region   ACPB03039425 1 1485
##sequence-region   ACPB03039426 1 1485
##sequence-region   ACPB03039427 1 1484
##sequence-region   ACPB03039428 1 1484
##sequence-region   ACPB03039429 1 1484
##sequence-region   ACPB03039430 1 1484
##sequence-region   ACPB03039431 1 1484
##sequence-region   ACPB03039432 1 1484
##sequence-region   ACPB03039433 1 1483
##sequence-region   ACPB03039434 1 1483
##sequence-region   ACPB03039435 1 1483
##sequence-region   ACPB03039436 1 1483
##sequence-region   ACPB03039437 1 1483
##sequence-region   ACPB03039438 1 1483
##sequence-region   ACPB03039439 1 1483
##sequence-region   ACPB03039440 1 1482
##sequence-region   ACPB03039441 1 1482
##sequence-region   ACPB03039442 1 1482
##sequence-region   ACPB03039443 1 1482
##sequence-region   ACPB03039444 1 1482
##sequence-region   ACPB03039445 1 1482
##sequence-region   ACPB03039446 1 1482
##sequence-region   ACPB03039447 1 1481
##sequence-region   ACPB03039448 1 1481
##sequence-region   ACPB03039449 1 1481
##sequence-region   ACPB03039450 1 1481
##sequence-region   ACPB03039451 1 1481
##sequence-region   ACPB03039452 1 1481
##sequence-region   ACPB03039453 1 1481
##sequence-region   ACPB03039454 1 1481
##sequence-region   ACPB03039455 1 1481
##sequence-region   ACPB03039456 1 1481
##sequence-region   ACPB03039457 1 1480
##sequence-region   ACPB03039458 1 1480
##sequence-region   ACPB03039459 1 1480
##sequence-region   ACPB03039460 1 1480
##sequence-region   ACPB03039461 1 1455
##sequence-region   ACPB03039462 1 1479
##sequence-region   ACPB03039463 1 1479
##sequence-region   ACPB03039464 1 1479
##sequence-region   ACPB03039465 1 1479
##sequence-region   ACPB03039466 1 1479
##sequence-region   ACPB03039467 1 1479
##sequence-region   ACPB03039468 1 1478
##sequence-region   ACPB03039469 1 1478
##sequence-region   ACPB03039470 1 1478
##sequence-region   ACPB03039471 1 1478
##sequence-region   ACPB03039472 1 1478
##sequence-region   ACPB03039473 1 1478
##sequence-region   ACPB03039474 1 1477
##sequence-region   ACPB03039475 1 1477
##sequence-region   ACPB03039476 1 1477
##sequence-region   ACPB03039477 1 1477
##sequence-region   ACPB03039478 1 1477
##sequence-region   ACPB03039479 1 1477
##sequence-region   ACPB03039480 1 1477
##sequence-region   ACPB03039481 1 1476
##sequence-region   ACPB03039482 1 1476
##sequence-region   ACPB03039483 1 1476
##sequence-region   ACPB03039484 1 1476
##sequence-region   ACPB03039485 1 1476
##sequence-region   ACPB03039486 1 1475
##sequence-region   ACPB03039487 1 1475
##sequence-region   ACPB03039488 1 1475
##sequence-region   ACPB03039489 1 1475
##sequence-region   ACPB03039490 1 1475
##sequence-region   ACPB03039491 1 1475
##sequence-region   ACPB03039492 1 1475
##sequence-region   ACPB03039493 1 1475
##sequence-region   ACPB03039494 1 1475
##sequence-region   ACPB03039495 1 1475
##sequence-region   ACPB03039496 1 1474
##sequence-region   ACPB03039497 1 1474
##sequence-region   ACPB03039498 1 1474
##sequence-region   ACPB03039499 1 1474
##sequence-region   ACPB03039500 1 1474
##sequence-region   ACPB03039501 1 1474
##sequence-region   ACPB03039502 1 1473
##sequence-region   ACPB03039503 1 1473
##sequence-region   ACPB03039504 1 1473
##sequence-region   ACPB03039505 1 1473
##sequence-region   ACPB03039506 1 1473
##sequence-region   ACPB03039507 1 1473
##sequence-region   ACPB03039508 1 1473
##sequence-region   ACPB03039509 1 1473
##sequence-region   ACPB03039510 1 1473
##sequence-region   ACPB03039511 1 1472
##sequence-region   ACPB03039512 1 1472
##sequence-region   ACPB03039513 1 1472
##sequence-region   ACPB03039514 1 1472
##sequence-region   ACPB03039515 1 1472
##sequence-region   ACPB03039516 1 1471
##sequence-region   ACPB03039517 1 1471
##sequence-region   ACPB03039518 1 1471
##sequence-region   ACPB03039519 1 1471
##sequence-region   ACPB03039520 1 1471
##sequence-region   ACPB03039521 1 1471
##sequence-region   ACPB03039522 1 1471
##sequence-region   ACPB03039523 1 1471
##sequence-region   ACPB03039524 1 1471
##sequence-region   ACPB03039525 1 1471
##sequence-region   ACPB03039526 1 1471
##sequence-region   ACPB03039527 1 1470
##sequence-region   ACPB03039528 1 2658
##sequence-region   ACPB03039529 1 1470
##sequence-region   ACPB03039530 1 1469
##sequence-region   ACPB03039531 1 1469
##sequence-region   ACPB03039532 1 1469
##sequence-region   ACPB03039533 1 1469
##sequence-region   ACPB03039534 1 1469
##sequence-region   ACPB03039535 1 1469
##sequence-region   ACPB03039536 1 1469
##sequence-region   ACPB03039537 1 1468
##sequence-region   ACPB03039538 1 1468
##sequence-region   ACPB03039539 1 1468
##sequence-region   ACPB03039540 1 1468
##sequence-region   ACPB03039541 1 1468
##sequence-region   ACPB03039542 1 1468
##sequence-region   ACPB03039543 1 1467
##sequence-region   ACPB03039544 1 1467
##sequence-region   ACPB03039545 1 1467
##sequence-region   ACPB03039546 1 1467
##sequence-region   ACPB03039547 1 1467
##sequence-region   ACPB03039548 1 1466
##sequence-region   ACPB03039549 1 1466
##sequence-region   ACPB03039550 1 1466
##sequence-region   ACPB03039551 1 1466
##sequence-region   ACPB03039552 1 1466
##sequence-region   ACPB03039553 1 1466
##sequence-region   ACPB03039554 1 1466
##sequence-region   ACPB03039555 1 1466
##sequence-region   ACPB03039556 1 1466
##sequence-region   ACPB03039557 1 1466
##sequence-region   ACPB03039558 1 1465
##sequence-region   ACPB03039559 1 1465
##sequence-region   ACPB03039560 1 1465
##sequence-region   ACPB03039561 1 1465
##sequence-region   ACPB03039562 1 1465
##sequence-region   ACPB03039563 1 2515
##sequence-region   ACPB03039564 1 1464
##sequence-region   ACPB03039565 1 1464
##sequence-region   ACPB03039566 1 1463
##sequence-region   ACPB03039567 1 1463
##sequence-region   ACPB03039568 1 1463
##sequence-region   ACPB03039569 1 1463
##sequence-region   ACPB03039570 1 1463
##sequence-region   ACPB03039571 1 1463
##sequence-region   ACPB03039572 1 1463
##sequence-region   ACPB03039573 1 1462
##sequence-region   ACPB03039574 1 1462
##sequence-region   ACPB03039575 1 1462
##sequence-region   ACPB03039576 1 1462
##sequence-region   ACPB03039577 1 1462
##sequence-region   ACPB03039578 1 1462
##sequence-region   ACPB03039579 1 1462
##sequence-region   ACPB03039580 1 1462
##sequence-region   ACPB03039581 1 1461
##sequence-region   ACPB03039582 1 1461
##sequence-region   ACPB03039583 1 1461
##sequence-region   ACPB03039584 1 1461
##sequence-region   ACPB03039585 1 1461
##sequence-region   ACPB03039586 1 1461
##sequence-region   ACPB03039587 1 1461
##sequence-region   ACPB03039588 1 1461
##sequence-region   ACPB03039589 1 1461
##sequence-region   ACPB03039590 1 1460
##sequence-region   ACPB03039591 1 1460
##sequence-region   ACPB03039592 1 1460
##sequence-region   ACPB03039593 1 1460
##sequence-region   ACPB03039594 1 1460
##sequence-region   ACPB03039595 1 1460
##sequence-region   ACPB03039596 1 1460
##sequence-region   ACPB03039597 1 1460
##sequence-region   ACPB03039598 1 1459
##sequence-region   ACPB03039599 1 1459
##sequence-region   ACPB03039600 1 1459
##sequence-region   ACPB03039601 1 1459
##sequence-region   ACPB03039602 1 1459
##sequence-region   ACPB03039603 1 1459
##sequence-region   ACPB03039604 1 1459
##sequence-region   ACPB03039605 1 1459
##sequence-region   ACPB03039606 1 1459
##sequence-region   ACPB03039607 1 1459
##sequence-region   ACPB03039608 1 1459
##sequence-region   ACPB03039609 1 1459
##sequence-region   ACPB03039610 1 1458
##sequence-region   ACPB03039611 1 1458
##sequence-region   ACPB03039612 1 1458
##sequence-region   ACPB03039613 1 1458
##sequence-region   ACPB03039614 1 1458
##sequence-region   ACPB03039615 1 1457
##sequence-region   ACPB03039616 1 1457
##sequence-region   ACPB03039617 1 1457
##sequence-region   ACPB03039618 1 1457
##sequence-region   ACPB03039619 1 1457
##sequence-region   ACPB03039620 1 1457
##sequence-region   ACPB03039621 1 1457
##sequence-region   ACPB03039622 1 1457
##sequence-region   ACPB03039623 1 1457
##sequence-region   ACPB03039624 1 1456
##sequence-region   ACPB03039625 1 1456
##sequence-region   ACPB03039626 1 1456
##sequence-region   ACPB03039627 1 1456
##sequence-region   ACPB03039628 1 1455
##sequence-region   ACPB03039629 1 1455
##sequence-region   ACPB03039630 1 1455
##sequence-region   ACPB03039631 1 1455
##sequence-region   ACPB03039632 1 1455
##sequence-region   ACPB03039633 1 1455
##sequence-region   ACPB03039634 1 1455
##sequence-region   ACPB03039635 1 1454
##sequence-region   ACPB03039636 1 1454
##sequence-region   ACPB03039637 1 1454
##sequence-region   ACPB03039638 1 1454
##sequence-region   ACPB03039639 1 1453
##sequence-region   ACPB03039640 1 1453
##sequence-region   ACPB03039641 1 1453
##sequence-region   ACPB03039642 1 1453
##sequence-region   ACPB03039643 1 1453
##sequence-region   ACPB03039644 1 1453
##sequence-region   ACPB03039645 1 1453
##sequence-region   ACPB03039646 1 1453
##sequence-region   ACPB03039647 1 1453
##sequence-region   ACPB03039648 1 1453
##sequence-region   ACPB03039649 1 1453
##sequence-region   ACPB03039650 1 1452
##sequence-region   ACPB03039651 1 1452
##sequence-region   ACPB03039652 1 1452
##sequence-region   ACPB03039653 1 1452
##sequence-region   ACPB03039654 1 1452
##sequence-region   ACPB03039655 1 1451
##sequence-region   ACPB03039656 1 1451
##sequence-region   ACPB03039657 1 1451
##sequence-region   ACPB03039658 1 1451
##sequence-region   ACPB03039659 1 1451
##sequence-region   ACPB03039660 1 1451
##sequence-region   ACPB03039661 1 1451
##sequence-region   ACPB03039662 1 1450
##sequence-region   ACPB03039663 1 1450
##sequence-region   ACPB03039664 1 1450
##sequence-region   ACPB03039665 1 1450
##sequence-region   ACPB03039666 1 1449
##sequence-region   ACPB03039667 1 1449
##sequence-region   ACPB03039668 1 1449
##sequence-region   ACPB03039669 1 1449
##sequence-region   ACPB03039670 1 1449
##sequence-region   ACPB03039671 1 1449
##sequence-region   ACPB03039672 1 1448
##sequence-region   ACPB03039673 1 1448
##sequence-region   ACPB03039674 1 1448
##sequence-region   ACPB03039675 1 1448
##sequence-region   ACPB03039676 1 1448
##sequence-region   ACPB03039677 1 1448
##sequence-region   ACPB03039678 1 1448
##sequence-region   ACPB03039679 1 1448
##sequence-region   ACPB03039680 1 1448
##sequence-region   ACPB03039681 1 1448
##sequence-region   ACPB03039682 1 1448
##sequence-region   ACPB03039683 1 1447
##sequence-region   ACPB03039684 1 1447
##sequence-region   ACPB03039685 1 1447
##sequence-region   ACPB03039686 1 1447
##sequence-region   ACPB03039687 1 1447
##sequence-region   ACPB03039688 1 1447
##sequence-region   ACPB03039689 1 1447
##sequence-region   ACPB03039690 1 1446
##sequence-region   ACPB03039691 1 1446
##sequence-region   ACPB03039692 1 1445
##sequence-region   ACPB03039693 1 1445
##sequence-region   ACPB03039694 1 1445
##sequence-region   ACPB03039695 1 1445
##sequence-region   ACPB03039696 1 1445
##sequence-region   ACPB03039697 1 1445
##sequence-region   ACPB03039698 1 1445
##sequence-region   ACPB03039699 1 1445
##sequence-region   ACPB03039700 1 1444
##sequence-region   ACPB03039701 1 1444
##sequence-region   ACPB03039702 1 1444
##sequence-region   ACPB03039703 1 1444
##sequence-region   ACPB03039704 1 1444
##sequence-region   ACPB03039705 1 1444
##sequence-region   ACPB03039706 1 1444
##sequence-region   ACPB03039707 1 1444
##sequence-region   ACPB03039708 1 1444
##sequence-region   ACPB03039709 1 1444
##sequence-region   ACPB03039710 1 1443
##sequence-region   ACPB03039711 1 1443
##sequence-region   ACPB03039712 1 1443
##sequence-region   ACPB03039713 1 1443
##sequence-region   ACPB03039714 1 1443
##sequence-region   ACPB03039715 1 1443
##sequence-region   ACPB03039716 1 1443
##sequence-region   ACPB03039717 1 1443
##sequence-region   ACPB03039718 1 1443
##sequence-region   ACPB03039719 1 1442
##sequence-region   ACPB03039720 1 1442
##sequence-region   ACPB03039721 1 1442
##sequence-region   ACPB03039722 1 1442
##sequence-region   ACPB03039723 1 1442
##sequence-region   ACPB03039724 1 1442
##sequence-region   ACPB03039725 1 1442
##sequence-region   ACPB03039726 1 1442
##sequence-region   ACPB03039727 1 1441
##sequence-region   ACPB03039728 1 1441
##sequence-region   ACPB03039729 1 1441
##sequence-region   ACPB03039730 1 1441
##sequence-region   ACPB03039731 1 1441
##sequence-region   ACPB03039732 1 1441
##sequence-region   ACPB03039733 1 1441
##sequence-region   ACPB03039734 1 1441
##sequence-region   ACPB03039735 1 1440
##sequence-region   ACPB03039736 1 1440
##sequence-region   ACPB03039737 1 1440
##sequence-region   ACPB03039738 1 1440
##sequence-region   ACPB03039739 1 1440
##sequence-region   ACPB03039740 1 1440
##sequence-region   ACPB03039741 1 1440
##sequence-region   ACPB03039742 1 1439
##sequence-region   ACPB03039743 1 1439
##sequence-region   ACPB03039744 1 1439
##sequence-region   ACPB03039745 1 1439
##sequence-region   ACPB03039746 1 1439
##sequence-region   ACPB03039747 1 1438
##sequence-region   ACPB03039748 1 1438
##sequence-region   ACPB03039749 1 1438
##sequence-region   ACPB03039750 1 1438
##sequence-region   ACPB03039751 1 1438
##sequence-region   ACPB03039752 1 1438
##sequence-region   ACPB03039753 1 1438
##sequence-region   ACPB03039754 1 1438
##sequence-region   ACPB03039755 1 1438
##sequence-region   ACPB03039756 1 1438
##sequence-region   ACPB03039757 1 1438
##sequence-region   ACPB03039758 1 1437
##sequence-region   ACPB03039759 1 1437
##sequence-region   ACPB03039760 1 1437
##sequence-region   ACPB03039761 1 1437
##sequence-region   ACPB03039762 1 1437
##sequence-region   ACPB03039763 1 1437
##sequence-region   ACPB03039764 1 1437
##sequence-region   ACPB03039765 1 1437
##sequence-region   ACPB03039766 1 1437
##sequence-region   ACPB03039767 1 1437
##sequence-region   ACPB03039768 1 1436
##sequence-region   ACPB03039769 1 1436
##sequence-region   ACPB03039770 1 1436
##sequence-region   ACPB03039771 1 1436
##sequence-region   ACPB03039772 1 1435
##sequence-region   ACPB03039773 1 1435
##sequence-region   ACPB03039774 1 1435
##sequence-region   ACPB03039775 1 1435
##sequence-region   ACPB03039776 1 1435
##sequence-region   ACPB03039777 1 1435
##sequence-region   ACPB03039778 1 1435
##sequence-region   ACPB03039779 1 1435
##sequence-region   ACPB03039780 1 1435
##sequence-region   ACPB03039781 1 1435
##sequence-region   ACPB03039782 1 1434
##sequence-region   ACPB03039783 1 1434
##sequence-region   ACPB03039784 1 1434
##sequence-region   ACPB03039785 1 1434
##sequence-region   ACPB03039786 1 1434
##sequence-region   ACPB03039787 1 1434
##sequence-region   ACPB03039788 1 1434
##sequence-region   ACPB03039789 1 1434
##sequence-region   ACPB03039790 1 1434
##sequence-region   ACPB03039791 1 1433
##sequence-region   ACPB03039792 1 1433
##sequence-region   ACPB03039793 1 1433
##sequence-region   ACPB03039794 1 1433
##sequence-region   ACPB03039795 1 1433
##sequence-region   ACPB03039796 1 1433
##sequence-region   ACPB03039797 1 1433
##sequence-region   ACPB03039798 1 1433
##sequence-region   ACPB03039799 1 1432
##sequence-region   ACPB03039800 1 1432
##sequence-region   ACPB03039801 1 1432
##sequence-region   ACPB03039802 1 1432
##sequence-region   ACPB03039803 1 1432
##sequence-region   ACPB03039804 1 1431
##sequence-region   ACPB03039805 1 1431
##sequence-region   ACPB03039806 1 1431
##sequence-region   ACPB03039807 1 1431
##sequence-region   ACPB03039808 1 1431
##sequence-region   ACPB03039809 1 1431
##sequence-region   ACPB03039810 1 1431
##sequence-region   ACPB03039811 1 1431
##sequence-region   ACPB03039812 1 1431
##sequence-region   ACPB03039813 1 1430
##sequence-region   ACPB03039814 1 1430
##sequence-region   ACPB03039815 1 1430
##sequence-region   ACPB03039816 1 1430
##sequence-region   ACPB03039817 1 1430
##sequence-region   ACPB03039818 1 1430
##sequence-region   ACPB03039819 1 1430
##sequence-region   ACPB03039820 1 1429
##sequence-region   ACPB03039821 1 1429
##sequence-region   ACPB03039822 1 1429
##sequence-region   ACPB03039823 1 1429
##sequence-region   ACPB03039824 1 1429
##sequence-region   ACPB03039825 1 1428
##sequence-region   ACPB03039826 1 1428
##sequence-region   ACPB03039827 1 1428
##sequence-region   ACPB03039828 1 1428
##sequence-region   ACPB03039829 1 1428
##sequence-region   ACPB03039830 1 1428
##sequence-region   ACPB03039831 1 1427
##sequence-region   ACPB03039832 1 1427
##sequence-region   ACPB03039833 1 1427
##sequence-region   ACPB03039834 1 1427
##sequence-region   ACPB03039835 1 1427
##sequence-region   ACPB03039836 1 1427
##sequence-region   ACPB03039837 1 1427
##sequence-region   ACPB03039838 1 1426
##sequence-region   ACPB03039839 1 1426
##sequence-region   ACPB03039840 1 1426
##sequence-region   ACPB03039841 1 1426
##sequence-region   ACPB03039842 1 1426
##sequence-region   ACPB03039843 1 1426
##sequence-region   ACPB03039844 1 1425
##sequence-region   ACPB03039845 1 1425
##sequence-region   ACPB03039846 1 1425
##sequence-region   ACPB03039847 1 1425
##sequence-region   ACPB03039848 1 1425
##sequence-region   ACPB03039849 1 1425
##sequence-region   ACPB03039850 1 1425
##sequence-region   ACPB03039851 1 1425
##sequence-region   ACPB03039852 1 1425
##sequence-region   ACPB03039853 1 1425
##sequence-region   ACPB03039854 1 1425
##sequence-region   ACPB03039855 1 1424
##sequence-region   ACPB03039856 1 1424
##sequence-region   ACPB03039857 1 1424
##sequence-region   ACPB03039858 1 1424
##sequence-region   ACPB03039859 1 1424
##sequence-region   ACPB03039860 1 1424
##sequence-region   ACPB03039861 1 1424
##sequence-region   ACPB03039862 1 1424
##sequence-region   ACPB03039863 1 1424
##sequence-region   ACPB03039864 1 1424
##sequence-region   ACPB03039865 1 1423
##sequence-region   ACPB03039866 1 1423
##sequence-region   ACPB03039867 1 1423
##sequence-region   ACPB03039868 1 1423
##sequence-region   ACPB03039869 1 1423
##sequence-region   ACPB03039870 1 1423
##sequence-region   ACPB03039871 1 1423
##sequence-region   ACPB03039872 1 1423
##sequence-region   ACPB03039873 1 1423
##sequence-region   ACPB03039874 1 1423
##sequence-region   ACPB03039875 1 1422
##sequence-region   ACPB03039876 1 1422
##sequence-region   ACPB03039877 1 1422
##sequence-region   ACPB03039878 1 1422
##sequence-region   ACPB03039879 1 1422
##sequence-region   ACPB03039880 1 1422
##sequence-region   ACPB03039881 1 1422
##sequence-region   ACPB03039882 1 1422
##sequence-region   ACPB03039883 1 1422
##sequence-region   ACPB03039884 1 1422
##sequence-region   ACPB03039885 1 1422
##sequence-region   ACPB03039886 1 1422
##sequence-region   ACPB03039887 1 1421
##sequence-region   ACPB03039888 1 1421
##sequence-region   ACPB03039889 1 1421
##sequence-region   ACPB03039890 1 1421
##sequence-region   ACPB03039891 1 1421
##sequence-region   ACPB03039892 1 1421
##sequence-region   ACPB03039893 1 1421
##sequence-region   ACPB03039894 1 1421
##sequence-region   ACPB03039895 1 1421
##sequence-region   ACPB03039896 1 1421
##sequence-region   ACPB03039897 1 1421
##sequence-region   ACPB03039898 1 1420
##sequence-region   ACPB03039899 1 1420
##sequence-region   ACPB03039900 1 1420
##sequence-region   ACPB03039901 1 1420
##sequence-region   ACPB03039902 1 1420
##sequence-region   ACPB03039903 1 1420
##sequence-region   ACPB03039904 1 1420
##sequence-region   ACPB03039905 1 1420
##sequence-region   ACPB03039906 1 1420
##sequence-region   ACPB03039907 1 1420
##sequence-region   ACPB03039908 1 1420
##sequence-region   ACPB03039909 1 1419
##sequence-region   ACPB03039910 1 1419
##sequence-region   ACPB03039911 1 1419
##sequence-region   ACPB03039912 1 1419
##sequence-region   ACPB03039913 1 1419
##sequence-region   ACPB03039914 1 1419
##sequence-region   ACPB03039915 1 1419
##sequence-region   ACPB03039916 1 1419
##sequence-region   ACPB03039917 1 1419
##sequence-region   ACPB03039918 1 1419
##sequence-region   ACPB03039919 1 2838
##sequence-region   ACPB03039920 1 1418
##sequence-region   ACPB03039921 1 1418
##sequence-region   ACPB03039922 1 1418
##sequence-region   ACPB03039923 1 1417
##sequence-region   ACPB03039924 1 1417
##sequence-region   ACPB03039925 1 1417
##sequence-region   ACPB03039926 1 1417
##sequence-region   ACPB03039927 1 1417
##sequence-region   ACPB03039928 1 1416
##sequence-region   ACPB03039929 1 1416
##sequence-region   ACPB03039930 1 1416
##sequence-region   ACPB03039931 1 1416
##sequence-region   ACPB03039932 1 1416
##sequence-region   ACPB03039933 1 1416
##sequence-region   ACPB03039934 1 1416
##sequence-region   ACPB03039935 1 1416
##sequence-region   ACPB03039936 1 1416
##sequence-region   ACPB03039937 1 1415
##sequence-region   ACPB03039938 1 1415
##sequence-region   ACPB03039939 1 1415
##sequence-region   ACPB03039940 1 1415
##sequence-region   ACPB03039941 1 1415
##sequence-region   ACPB03039942 1 1415
##sequence-region   ACPB03039943 1 1415
##sequence-region   ACPB03039944 1 1415
##sequence-region   ACPB03039945 1 1415
##sequence-region   ACPB03039946 1 1414
##sequence-region   ACPB03039947 1 1414
##sequence-region   ACPB03039948 1 1414
##sequence-region   ACPB03039949 1 1414
##sequence-region   ACPB03039950 1 1414
##sequence-region   ACPB03039951 1 1414
##sequence-region   ACPB03039952 1 1414
##sequence-region   ACPB03039953 1 1414
##sequence-region   ACPB03039954 1 1414
##sequence-region   ACPB03039955 1 1414
##sequence-region   ACPB03039956 1 2699
##sequence-region   ACPB03039957 1 1413
##sequence-region   ACPB03039958 1 1413
##sequence-region   ACPB03039959 1 1413
##sequence-region   ACPB03039960 1 1413
##sequence-region   ACPB03039961 1 1413
##sequence-region   ACPB03039962 1 1413
##sequence-region   ACPB03039963 1 1412
##sequence-region   ACPB03039964 1 1412
##sequence-region   ACPB03039965 1 1412
##sequence-region   ACPB03039966 1 1412
##sequence-region   ACPB03039967 1 1412
##sequence-region   ACPB03039968 1 1412
##sequence-region   ACPB03039969 1 1412
##sequence-region   ACPB03039970 1 1412
##sequence-region   ACPB03039971 1 1412
##sequence-region   ACPB03039972 1 1412
##sequence-region   ACPB03039973 1 1411
##sequence-region   ACPB03039974 1 1411
##sequence-region   ACPB03039975 1 1411
##sequence-region   ACPB03039976 1 1411
##sequence-region   ACPB03039977 1 1411
##sequence-region   ACPB03039978 1 1411
##sequence-region   ACPB03039979 1 1411
##sequence-region   ACPB03039980 1 1411
##sequence-region   ACPB03039981 1 1411
##sequence-region   ACPB03039982 1 1411
##sequence-region   ACPB03039983 1 1410
##sequence-region   ACPB03039984 1 1410
##sequence-region   ACPB03039985 1 1410
##sequence-region   ACPB03039986 1 1410
##sequence-region   ACPB03039987 1 1410
##sequence-region   ACPB03039988 1 1410
##sequence-region   ACPB03039989 1 1410
##sequence-region   ACPB03039990 1 1410
##sequence-region   ACPB03039991 1 1409
##sequence-region   ACPB03039992 1 1409
##sequence-region   ACPB03039993 1 1409
##sequence-region   ACPB03039994 1 1409
##sequence-region   ACPB03039995 1 1409
##sequence-region   ACPB03039996 1 1408
##sequence-region   ACPB03039997 1 1408
##sequence-region   ACPB03039998 1 1408
##sequence-region   ACPB03039999 1 1408
##sequence-region   ACPB03040000 1 1408
##sequence-region   ACPB03040001 1 1408
##sequence-region   ACPB03040002 1 1407
##sequence-region   ACPB03040003 1 1407
##sequence-region   ACPB03040004 1 1407
##sequence-region   ACPB03040005 1 1407
##sequence-region   ACPB03040006 1 1407
##sequence-region   ACPB03040007 1 1407
##sequence-region   ACPB03040008 1 1407
##sequence-region   ACPB03040009 1 1407
##sequence-region   ACPB03040010 1 1407
##sequence-region   ACPB03040011 1 1407
##sequence-region   ACPB03040012 1 1407
##sequence-region   ACPB03040013 1 1407
##sequence-region   ACPB03040014 1 1407
##sequence-region   ACPB03040015 1 1407
##sequence-region   ACPB03040016 1 1407
##sequence-region   ACPB03040017 1 1407
##sequence-region   ACPB03040018 1 1406
##sequence-region   ACPB03040019 1 1406
##sequence-region   ACPB03040020 1 1406
##sequence-region   ACPB03040021 1 1406
##sequence-region   ACPB03040022 1 1406
##sequence-region   ACPB03040023 1 1406
##sequence-region   ACPB03040024 1 1406
##sequence-region   ACPB03040025 1 1406
##sequence-region   ACPB03040026 1 1406
##sequence-region   ACPB03040027 1 1406
##sequence-region   ACPB03040028 1 1406
##sequence-region   ACPB03040029 1 1405
##sequence-region   ACPB03040030 1 1405
##sequence-region   ACPB03040031 1 1405
##sequence-region   ACPB03040032 1 1405
##sequence-region   ACPB03040033 1 1405
##sequence-region   ACPB03040034 1 1405
##sequence-region   ACPB03040035 1 1405
##sequence-region   ACPB03040036 1 1405
##sequence-region   ACPB03040037 1 1405
##sequence-region   ACPB03040038 1 1404
##sequence-region   ACPB03040039 1 1404
##sequence-region   ACPB03040040 1 1404
##sequence-region   ACPB03040041 1 1404
##sequence-region   ACPB03040042 1 1404
##sequence-region   ACPB03040043 1 1404
##sequence-region   ACPB03040044 1 1404
##sequence-region   ACPB03040045 1 1404
##sequence-region   ACPB03040046 1 1404
##sequence-region   ACPB03040047 1 1403
##sequence-region   ACPB03040050 1 1403
##sequence-region   ACPB03040051 1 1403
##sequence-region   ACPB03040052 1 1403
##sequence-region   ACPB03040053 1 1403
##sequence-region   ACPB03040054 1 1403
##sequence-region   ACPB03040055 1 1403
##sequence-region   ACPB03040056 1 1403
##sequence-region   ACPB03040057 1 1402
##sequence-region   ACPB03040058 1 1402
##sequence-region   ACPB03040059 1 1402
##sequence-region   ACPB03040060 1 1402
##sequence-region   ACPB03040061 1 1402
##sequence-region   ACPB03040062 1 1402
##sequence-region   ACPB03040063 1 1402
##sequence-region   ACPB03040064 1 1402
##sequence-region   ACPB03040065 1 1402
##sequence-region   ACPB03040066 1 1402
##sequence-region   ACPB03040067 1 1402
##sequence-region   ACPB03040068 1 1401
##sequence-region   ACPB03040069 1 1401
##sequence-region   ACPB03040070 1 1401
##sequence-region   ACPB03040071 1 1401
##sequence-region   ACPB03040072 1 1401
##sequence-region   ACPB03040073 1 1401
##sequence-region   ACPB03040074 1 1401
##sequence-region   ACPB03040075 1 1401
##sequence-region   ACPB03040076 1 1401
##sequence-region   ACPB03040077 1 1400
##sequence-region   ACPB03040078 1 1400
##sequence-region   ACPB03040079 1 1400
##sequence-region   ACPB03040080 1 1400
##sequence-region   ACPB03040081 1 1400
##sequence-region   ACPB03040082 1 1400
##sequence-region   ACPB03040083 1 1400
##sequence-region   ACPB03040084 1 1400
##sequence-region   ACPB03040085 1 1400
##sequence-region   ACPB03040086 1 1400
##sequence-region   ACPB03040087 1 1400
##sequence-region   ACPB03040088 1 1399
##sequence-region   ACPB03040089 1 1399
##sequence-region   ACPB03040090 1 1399
##sequence-region   ACPB03040091 1 1399
##sequence-region   ACPB03040092 1 1399
##sequence-region   ACPB03040093 1 1399
##sequence-region   ACPB03040094 1 1399
##sequence-region   ACPB03040095 1 1399
##sequence-region   ACPB03040096 1 1399
##sequence-region   ACPB03040097 1 1399
##sequence-region   ACPB03040098 1 1399
##sequence-region   ACPB03040099 1 1399
##sequence-region   ACPB03040100 1 1399
##sequence-region   ACPB03040101 1 1399
##sequence-region   ACPB03040102 1 1398
##sequence-region   ACPB03040103 1 1398
##sequence-region   ACPB03040104 1 1398
##sequence-region   ACPB03040105 1 1398
##sequence-region   ACPB03040106 1 1398
##sequence-region   ACPB03040107 1 1398
##sequence-region   ACPB03040108 1 1398
##sequence-region   ACPB03040109 1 1398
##sequence-region   ACPB03040110 1 1398
##sequence-region   ACPB03040111 1 1398
##sequence-region   ACPB03040112 1 1398
##sequence-region   ACPB03040113 1 1398
##sequence-region   ACPB03040114 1 1397
##sequence-region   ACPB03040115 1 1397
##sequence-region   ACPB03040116 1 1397
##sequence-region   ACPB03040117 1 1397
##sequence-region   ACPB03040118 1 1397
##sequence-region   ACPB03040119 1 1397
##sequence-region   ACPB03040120 1 1397
##sequence-region   ACPB03040121 1 1397
##sequence-region   ACPB03040122 1 1396
##sequence-region   ACPB03040123 1 1395
##sequence-region   ACPB03040124 1 1395
##sequence-region   ACPB03040125 1 1395
##sequence-region   ACPB03040126 1 1395
##sequence-region   ACPB03040127 1 1395
##sequence-region   ACPB03040128 1 1395
##sequence-region   ACPB03040129 1 1395
##sequence-region   ACPB03040130 1 1395
##sequence-region   ACPB03040131 1 1395
##sequence-region   ACPB03040132 1 1395
##sequence-region   ACPB03040133 1 1395
##sequence-region   ACPB03040134 1 1394
##sequence-region   ACPB03040135 1 1394
##sequence-region   ACPB03040136 1 1394
##sequence-region   ACPB03040137 1 1394
##sequence-region   ACPB03040138 1 1394
##sequence-region   ACPB03040139 1 1394
##sequence-region   ACPB03040140 1 1394
##sequence-region   ACPB03040141 1 1394
##sequence-region   ACPB03040142 1 1394
##sequence-region   ACPB03040143 1 1394
##sequence-region   ACPB03040144 1 1393
##sequence-region   ACPB03040145 1 1393
##sequence-region   ACPB03040146 1 1393
##sequence-region   ACPB03040147 1 1393
##sequence-region   ACPB03040148 1 1393
##sequence-region   ACPB03040149 1 1393
##sequence-region   ACPB03040150 1 1392
##sequence-region   ACPB03040151 1 1392
##sequence-region   ACPB03040152 1 1367
##sequence-region   ACPB03040153 1 1392
##sequence-region   ACPB03040154 1 1392
##sequence-region   ACPB03040155 1 1392
##sequence-region   ACPB03040156 1 1392
##sequence-region   ACPB03040157 1 1392
##sequence-region   ACPB03040158 1 1391
##sequence-region   ACPB03040159 1 1391
##sequence-region   ACPB03040160 1 1391
##sequence-region   ACPB03040161 1 1391
##sequence-region   ACPB03040162 1 1391
##sequence-region   ACPB03040163 1 1391
##sequence-region   ACPB03040164 1 1391
##sequence-region   ACPB03040165 1 1391
##sequence-region   ACPB03040166 1 1391
##sequence-region   ACPB03040167 1 1391
##sequence-region   ACPB03040168 1 1391
##sequence-region   ACPB03040169 1 1390
##sequence-region   ACPB03040170 1 1390
##sequence-region   ACPB03040171 1 1390
##sequence-region   ACPB03040172 1 1390
##sequence-region   ACPB03040173 1 1390
##sequence-region   ACPB03040174 1 1390
##sequence-region   ACPB03040175 1 1390
##sequence-region   ACPB03040176 1 1390
##sequence-region   ACPB03040177 1 1389
##sequence-region   ACPB03040178 1 1389
##sequence-region   ACPB03040179 1 1389
##sequence-region   ACPB03040180 1 1389
##sequence-region   ACPB03040181 1 1389
##sequence-region   ACPB03040182 1 1389
##sequence-region   ACPB03040183 1 1389
##sequence-region   ACPB03040184 1 1389
##sequence-region   ACPB03040185 1 1389
##sequence-region   ACPB03040186 1 1388
##sequence-region   ACPB03040187 1 1388
##sequence-region   ACPB03040188 1 1388
##sequence-region   ACPB03040189 1 1388
##sequence-region   ACPB03040190 1 1388
##sequence-region   ACPB03040191 1 1388
##sequence-region   ACPB03040192 1 1387
##sequence-region   ACPB03040193 1 1387
##sequence-region   ACPB03040194 1 1387
##sequence-region   ACPB03040195 1 1387
##sequence-region   ACPB03040196 1 1387
##sequence-region   ACPB03040197 1 1387
##sequence-region   ACPB03040198 1 1387
##sequence-region   ACPB03040199 1 1387
##sequence-region   ACPB03040200 1 1387
##sequence-region   ACPB03040201 1 1387
##sequence-region   ACPB03040202 1 1387
##sequence-region   ACPB03040203 1 1387
##sequence-region   ACPB03040204 1 1386
##sequence-region   ACPB03040205 1 1386
##sequence-region   ACPB03040206 1 1386
##sequence-region   ACPB03040207 1 1386
##sequence-region   ACPB03040208 1 1386
##sequence-region   ACPB03040209 1 1386
##sequence-region   ACPB03040210 1 1386
##sequence-region   ACPB03040211 1 1386
##sequence-region   ACPB03040212 1 1386
##sequence-region   ACPB03040213 1 1386
##sequence-region   ACPB03040214 1 1386
##sequence-region   ACPB03040215 1 1386
##sequence-region   ACPB03040216 1 1386
##sequence-region   ACPB03040217 1 1385
##sequence-region   ACPB03040218 1 1385
##sequence-region   ACPB03040219 1 1385
##sequence-region   ACPB03040220 1 1385
##sequence-region   ACPB03040221 1 1385
##sequence-region   ACPB03040222 1 1385
##sequence-region   ACPB03040223 1 1385
##sequence-region   ACPB03040224 1 1385
##sequence-region   ACPB03040225 1 1385
##sequence-region   ACPB03040226 1 1385
##sequence-region   ACPB03040227 1 1385
##sequence-region   ACPB03040228 1 1385
##sequence-region   ACPB03040229 1 1384
##sequence-region   ACPB03040230 1 1384
##sequence-region   ACPB03040231 1 1384
##sequence-region   ACPB03040232 1 1384
##sequence-region   ACPB03040233 1 1384
##sequence-region   ACPB03040234 1 1384
##sequence-region   ACPB03040235 1 1384
##sequence-region   ACPB03040236 1 1384
##sequence-region   ACPB03040237 1 1384
##sequence-region   ACPB03040238 1 1384
##sequence-region   ACPB03040239 1 1384
##sequence-region   ACPB03040240 1 1383
##sequence-region   ACPB03040241 1 1383
##sequence-region   ACPB03040242 1 1383
##sequence-region   ACPB03040243 1 1383
##sequence-region   ACPB03040244 1 1383
##sequence-region   ACPB03040245 1 1383
##sequence-region   ACPB03040246 1 1383
##sequence-region   ACPB03040247 1 1383
##sequence-region   ACPB03040248 1 1383
##sequence-region   ACPB03040249 1 1383
##sequence-region   ACPB03040250 1 1383
##sequence-region   ACPB03040251 1 1383
##sequence-region   ACPB03040252 1 1382
##sequence-region   ACPB03040253 1 1382
##sequence-region   ACPB03040254 1 1382
##sequence-region   ACPB03040255 1 1382
##sequence-region   ACPB03040256 1 1382
##sequence-region   ACPB03040257 1 1382
##sequence-region   ACPB03040258 1 1382
##sequence-region   ACPB03040259 1 1381
##sequence-region   ACPB03040260 1 1381
##sequence-region   ACPB03040261 1 1381
##sequence-region   ACPB03040262 1 2700
##sequence-region   ACPB03040263 1 1381
##sequence-region   ACPB03040264 1 1381
##sequence-region   ACPB03040265 1 1381
##sequence-region   ACPB03040266 1 1381
##sequence-region   ACPB03040267 1 1381
##sequence-region   ACPB03040268 1 1381
##sequence-region   ACPB03040269 1 1381
##sequence-region   ACPB03040270 1 2562
##sequence-region   ACPB03040271 1 1381
##sequence-region   ACPB03040272 1 1381
##sequence-region   ACPB03040273 1 1381
##sequence-region   ACPB03040274 1 1381
##sequence-region   ACPB03040275 1 1381
##sequence-region   ACPB03040276 1 2493
##sequence-region   ACPB03040277 1 1380
##sequence-region   ACPB03040278 1 1380
##sequence-region   ACPB03040279 1 1380
##sequence-region   ACPB03040280 1 1380
##sequence-region   ACPB03040281 1 1380
##sequence-region   ACPB03040282 1 1380
##sequence-region   ACPB03040283 1 1380
##sequence-region   ACPB03040284 1 1380
##sequence-region   ACPB03040285 1 1379
##sequence-region   ACPB03040286 1 1379
##sequence-region   ACPB03040287 1 1379
##sequence-region   ACPB03040288 1 1379
##sequence-region   ACPB03040289 1 1379
##sequence-region   ACPB03040290 1 1379
##sequence-region   ACPB03040291 1 1379
##sequence-region   ACPB03040292 1 1379
##sequence-region   ACPB03040293 1 1379
##sequence-region   ACPB03040294 1 1379
##sequence-region   ACPB03040295 1 1378
##sequence-region   ACPB03040296 1 1378
##sequence-region   ACPB03040297 1 1378
##sequence-region   ACPB03040298 1 1378
##sequence-region   ACPB03040299 1 1378
##sequence-region   ACPB03040300 1 1378
##sequence-region   ACPB03040301 1 1378
##sequence-region   ACPB03040302 1 1378
##sequence-region   ACPB03040303 1 1378
##sequence-region   ACPB03040304 1 1377
##sequence-region   ACPB03040305 1 1377
##sequence-region   ACPB03040306 1 1377
##sequence-region   ACPB03040307 1 1377
##sequence-region   ACPB03040308 1 1377
##sequence-region   ACPB03040309 1 1377
##sequence-region   ACPB03040310 1 1377
##sequence-region   ACPB03040311 1 1377
##sequence-region   ACPB03040312 1 1377
##sequence-region   ACPB03040313 1 1377
##sequence-region   ACPB03040314 1 1377
##sequence-region   ACPB03040315 1 1377
##sequence-region   ACPB03040316 1 1377
##sequence-region   ACPB03040317 1 1377
##sequence-region   ACPB03040318 1 1377
##sequence-region   ACPB03040319 1 1376
##sequence-region   ACPB03040320 1 1376
##sequence-region   ACPB03040321 1 1376
##sequence-region   ACPB03040322 1 1376
##sequence-region   ACPB03040323 1 1376
##sequence-region   ACPB03040324 1 1376
##sequence-region   ACPB03040325 1 1376
##sequence-region   ACPB03040326 1 1376
##sequence-region   ACPB03040327 1 1376
##sequence-region   ACPB03040328 1 1376
##sequence-region   ACPB03040329 1 1376
##sequence-region   ACPB03040330 1 1375
##sequence-region   ACPB03040331 1 1375
##sequence-region   ACPB03040332 1 1375
##sequence-region   ACPB03040333 1 1375
##sequence-region   ACPB03040334 1 1375
##sequence-region   ACPB03040335 1 1375
##sequence-region   ACPB03040336 1 1375
##sequence-region   ACPB03040337 1 1375
##sequence-region   ACPB03040338 1 1375
##sequence-region   ACPB03040339 1 1375
##sequence-region   ACPB03040340 1 1375
##sequence-region   ACPB03040341 1 1375
##sequence-region   ACPB03040342 1 1374
##sequence-region   ACPB03040343 1 1374
##sequence-region   ACPB03040344 1 1374
##sequence-region   ACPB03040345 1 1374
##sequence-region   ACPB03040346 1 1374
##sequence-region   ACPB03040347 1 1374
##sequence-region   ACPB03040348 1 1374
##sequence-region   ACPB03040349 1 1374
##sequence-region   ACPB03040350 1 1374
##sequence-region   ACPB03040351 1 1374
##sequence-region   ACPB03040352 1 1373
##sequence-region   ACPB03040353 1 1373
##sequence-region   ACPB03040354 1 1373
##sequence-region   ACPB03040355 1 1373
##sequence-region   ACPB03040356 1 1373
##sequence-region   ACPB03040357 1 1373
##sequence-region   ACPB03040358 1 1372
##sequence-region   ACPB03040359 1 1372
##sequence-region   ACPB03040360 1 1372
##sequence-region   ACPB03040361 1 1372
##sequence-region   ACPB03040362 1 1372
##sequence-region   ACPB03040363 1 1372
##sequence-region   ACPB03040364 1 1372
##sequence-region   ACPB03040365 1 1347
##sequence-region   ACPB03040366 1 1372
##sequence-region   ACPB03040367 1 1372
##sequence-region   ACPB03040368 1 1372
##sequence-region   ACPB03040369 1 1372
##sequence-region   ACPB03040370 1 1372
##sequence-region   ACPB03040371 1 1372
##sequence-region   ACPB03040372 1 1372
##sequence-region   ACPB03040373 1 1372
##sequence-region   ACPB03040374 1 1372
##sequence-region   ACPB03040375 1 1372
##sequence-region   ACPB03040376 1 1372
##sequence-region   ACPB03040377 1 1372
##sequence-region   ACPB03040378 1 1372
##sequence-region   ACPB03040379 1 1372
##sequence-region   ACPB03040380 1 1371
##sequence-region   ACPB03040381 1 1371
##sequence-region   ACPB03040382 1 1371
##sequence-region   ACPB03040383 1 1371
##sequence-region   ACPB03040384 1 1371
##sequence-region   ACPB03040385 1 1371
##sequence-region   ACPB03040386 1 2398
##sequence-region   ACPB03040387 1 1371
##sequence-region   ACPB03040388 1 1371
##sequence-region   ACPB03040389 1 1371
##sequence-region   ACPB03040390 1 1371
##sequence-region   ACPB03040391 1 1371
##sequence-region   ACPB03040392 1 1370
##sequence-region   ACPB03040393 1 1370
##sequence-region   ACPB03040394 1 1370
##sequence-region   ACPB03040395 1 1370
##sequence-region   ACPB03040396 1 1370
##sequence-region   ACPB03040397 1 1370
##sequence-region   ACPB03040398 1 1370
##sequence-region   ACPB03040399 1 1370
##sequence-region   ACPB03040400 1 1370
##sequence-region   ACPB03040401 1 1370
##sequence-region   ACPB03040402 1 1370
##sequence-region   ACPB03040403 1 1370
##sequence-region   ACPB03040404 1 1370
##sequence-region   ACPB03040405 1 1370
##sequence-region   ACPB03040406 1 1370
##sequence-region   ACPB03040407 1 1370
##sequence-region   ACPB03040408 1 1370
##sequence-region   ACPB03040409 1 1370
##sequence-region   ACPB03040410 1 1369
##sequence-region   ACPB03040411 1 1369
##sequence-region   ACPB03040412 1 1369
##sequence-region   ACPB03040413 1 1369
##sequence-region   ACPB03040414 1 1369
##sequence-region   ACPB03040415 1 1369
##sequence-region   ACPB03040416 1 1369
##sequence-region   ACPB03040417 1 1369
##sequence-region   ACPB03040418 1 1369
##sequence-region   ACPB03040419 1 1369
##sequence-region   ACPB03040420 1 1369
##sequence-region   ACPB03040421 1 1369
##sequence-region   ACPB03040422 1 1369
##sequence-region   ACPB03040423 1 1369
##sequence-region   ACPB03040424 1 1368
##sequence-region   ACPB03040425 1 1368
##sequence-region   ACPB03040426 1 1368
##sequence-region   ACPB03040427 1 1368
##sequence-region   ACPB03040428 1 1368
##sequence-region   ACPB03040429 1 1368
##sequence-region   ACPB03040430 1 1368
##sequence-region   ACPB03040431 1 1368
##sequence-region   ACPB03040432 1 1368
##sequence-region   ACPB03040433 1 1367
##sequence-region   ACPB03040434 1 1367
##sequence-region   ACPB03040435 1 1367
##sequence-region   ACPB03040436 1 1367
##sequence-region   ACPB03040437 1 1367
##sequence-region   ACPB03040438 1 1367
##sequence-region   ACPB03040439 1 1367
##sequence-region   ACPB03040440 1 1367
##sequence-region   ACPB03040441 1 1367
##sequence-region   ACPB03040442 1 1367
##sequence-region   ACPB03040443 1 1367
##sequence-region   ACPB03040444 1 1366
##sequence-region   ACPB03040445 1 1366
##sequence-region   ACPB03040446 1 1366
##sequence-region   ACPB03040447 1 1366
##sequence-region   ACPB03040448 1 1366
##sequence-region   ACPB03040449 1 1366
##sequence-region   ACPB03040450 1 1366
##sequence-region   ACPB03040451 1 1366
##sequence-region   ACPB03040452 1 1366
##sequence-region   ACPB03040453 1 1366
##sequence-region   ACPB03040454 1 1366
##sequence-region   ACPB03040455 1 1365
##sequence-region   ACPB03040456 1 1365
##sequence-region   ACPB03040457 1 1365
##sequence-region   ACPB03040458 1 1365
##sequence-region   ACPB03040459 1 1365
##sequence-region   ACPB03040460 1 1365
##sequence-region   ACPB03040461 1 1364
##sequence-region   ACPB03040462 1 1364
##sequence-region   ACPB03040463 1 1364
##sequence-region   ACPB03040464 1 1364
##sequence-region   ACPB03040465 1 1364
##sequence-region   ACPB03040466 1 1364
##sequence-region   ACPB03040467 1 1364
##sequence-region   ACPB03040468 1 1364
##sequence-region   ACPB03040469 1 1364
##sequence-region   ACPB03040470 1 1363
##sequence-region   ACPB03040471 1 1363
##sequence-region   ACPB03040472 1 1363
##sequence-region   ACPB03040473 1 1363
##sequence-region   ACPB03040474 1 1363
##sequence-region   ACPB03040475 1 1363
##sequence-region   ACPB03040476 1 1363
##sequence-region   ACPB03040479 1 1363
##sequence-region   ACPB03040480 1 1363
##sequence-region   ACPB03040481 1 1363
##sequence-region   ACPB03040482 1 1363
##sequence-region   ACPB03040483 1 1363
##sequence-region   ACPB03040484 1 1363
##sequence-region   ACPB03040485 1 1362
##sequence-region   ACPB03040486 1 1362
##sequence-region   ACPB03040487 1 1362
##sequence-region   ACPB03040488 1 1362
##sequence-region   ACPB03040489 1 1362
##sequence-region   ACPB03040490 1 1362
##sequence-region   ACPB03040491 1 1362
##sequence-region   ACPB03040492 1 1279
##sequence-region   ACPB03040493 1 1362
##sequence-region   ACPB03040494 1 1362
##sequence-region   ACPB03040495 1 1362
##sequence-region   ACPB03040496 1 1362
##sequence-region   ACPB03040497 1 1361
##sequence-region   ACPB03040498 1 1361
##sequence-region   ACPB03040499 1 1361
##sequence-region   ACPB03040500 1 1361
##sequence-region   ACPB03040501 1 2470
##sequence-region   ACPB03040502 1 1361
##sequence-region   ACPB03040503 1 1361
##sequence-region   ACPB03040504 1 1361
##sequence-region   ACPB03040505 1 1361
##sequence-region   ACPB03040506 1 1361
##sequence-region   ACPB03040507 1 1361
##sequence-region   ACPB03040508 1 1361
##sequence-region   ACPB03040509 1 1361
##sequence-region   ACPB03040510 1 1361
##sequence-region   ACPB03040511 1 1360
##sequence-region   ACPB03040512 1 1360
##sequence-region   ACPB03040513 1 1360
##sequence-region   ACPB03040514 1 1360
##sequence-region   ACPB03040515 1 1360
##sequence-region   ACPB03040516 1 1360
##sequence-region   ACPB03040517 1 1360
##sequence-region   ACPB03040518 1 1360
##sequence-region   ACPB03040519 1 1360
##sequence-region   ACPB03040520 1 1360
##sequence-region   ACPB03040521 1 1360
##sequence-region   ACPB03040522 1 1359
##sequence-region   ACPB03040523 1 1359
##sequence-region   ACPB03040524 1 1359
##sequence-region   ACPB03040525 1 1359
##sequence-region   ACPB03040526 1 1359
##sequence-region   ACPB03040527 1 1359
##sequence-region   ACPB03040528 1 1359
##sequence-region   ACPB03040529 1 1359
##sequence-region   ACPB03040530 1 1359
##sequence-region   ACPB03040531 1 1359
##sequence-region   ACPB03040532 1 1359
##sequence-region   ACPB03040533 1 1359
##sequence-region   ACPB03040534 1 1358
##sequence-region   ACPB03040535 1 1358
##sequence-region   ACPB03040536 1 1358
##sequence-region   ACPB03040537 1 1358
##sequence-region   ACPB03040538 1 1358
##sequence-region   ACPB03040539 1 1358
##sequence-region   ACPB03040540 1 1358
##sequence-region   ACPB03040541 1 1358
##sequence-region   ACPB03040542 1 1358
##sequence-region   ACPB03040543 1 1358
##sequence-region   ACPB03040544 1 1358
##sequence-region   ACPB03040545 1 1358
##sequence-region   ACPB03040546 1 1357
##sequence-region   ACPB03040547 1 1357
##sequence-region   ACPB03040548 1 1357
##sequence-region   ACPB03040549 1 1357
##sequence-region   ACPB03040550 1 1357
##sequence-region   ACPB03040551 1 1357
##sequence-region   ACPB03040552 1 1357
##sequence-region   ACPB03040553 1 1357
##sequence-region   ACPB03040554 1 1357
##sequence-region   ACPB03040555 1 1357
##sequence-region   ACPB03040556 1 1357
##sequence-region   ACPB03040557 1 1357
##sequence-region   ACPB03040558 1 1357
##sequence-region   ACPB03040559 1 1357
##sequence-region   ACPB03040560 1 1357
##sequence-region   ACPB03040561 1 1357
##sequence-region   ACPB03040562 1 1356
##sequence-region   ACPB03040563 1 1356
##sequence-region   ACPB03040564 1 1356
##sequence-region   ACPB03040565 1 1356
##sequence-region   ACPB03040566 1 1356
##sequence-region   ACPB03040567 1 1356
##sequence-region   ACPB03040568 1 1356
##sequence-region   ACPB03040569 1 1356
##sequence-region   ACPB03040570 1 1356
##sequence-region   ACPB03040571 1 1356
##sequence-region   ACPB03040572 1 1356
##sequence-region   ACPB03040573 1 1356
##sequence-region   ACPB03040574 1 1356
##sequence-region   ACPB03040575 1 1356
##sequence-region   ACPB03040576 1 1356
##sequence-region   ACPB03040577 1 1355
##sequence-region   ACPB03040578 1 1355
##sequence-region   ACPB03040579 1 1355
##sequence-region   ACPB03040580 1 1355
##sequence-region   ACPB03040581 1 1355
##sequence-region   ACPB03040582 1 1355
##sequence-region   ACPB03040583 1 1355
##sequence-region   ACPB03040584 1 1355
##sequence-region   ACPB03040585 1 1355
##sequence-region   ACPB03040586 1 1355
##sequence-region   ACPB03040587 1 1355
##sequence-region   ACPB03040588 1 1355
##sequence-region   ACPB03040589 1 1354
##sequence-region   ACPB03040590 1 1354
##sequence-region   ACPB03040591 1 1354
##sequence-region   ACPB03040592 1 1354
##sequence-region   ACPB03040593 1 1354
##sequence-region   ACPB03040594 1 1354
##sequence-region   ACPB03040595 1 1354
##sequence-region   ACPB03040596 1 1354
##sequence-region   ACPB03040597 1 1354
##sequence-region   ACPB03040598 1 1354
##sequence-region   ACPB03040599 1 1354
##sequence-region   ACPB03040600 1 1354
##sequence-region   ACPB03040601 1 1354
##sequence-region   ACPB03040602 1 1353
##sequence-region   ACPB03040603 1 1353
##sequence-region   ACPB03040604 1 1353
##sequence-region   ACPB03040605 1 1353
##sequence-region   ACPB03040606 1 1353
##sequence-region   ACPB03040607 1 1353
##sequence-region   ACPB03040608 1 1352
##sequence-region   ACPB03040609 1 1352
##sequence-region   ACPB03040610 1 1352
##sequence-region   ACPB03040611 1 1352
##sequence-region   ACPB03040612 1 1352
##sequence-region   ACPB03040613 1 1352
##sequence-region   ACPB03040614 1 1352
##sequence-region   ACPB03040615 1 2636
##sequence-region   ACPB03040616 1 1352
##sequence-region   ACPB03040617 1 1352
##sequence-region   ACPB03040618 1 1351
##sequence-region   ACPB03040619 1 1351
##sequence-region   ACPB03040620 1 1351
##sequence-region   ACPB03040621 1 1351
##sequence-region   ACPB03040622 1 1351
##sequence-region   ACPB03040623 1 1317
##sequence-region   ACPB03040624 1 1351
##sequence-region   ACPB03040625 1 1351
##sequence-region   ACPB03040626 1 1351
##sequence-region   ACPB03040627 1 1351
##sequence-region   ACPB03040628 1 1350
##sequence-region   ACPB03040629 1 1350
##sequence-region   ACPB03040630 1 1350
##sequence-region   ACPB03040631 1 1350
##sequence-region   ACPB03040632 1 1350
##sequence-region   ACPB03040633 1 1350
##sequence-region   ACPB03040634 1 1350
##sequence-region   ACPB03040635 1 1350
##sequence-region   ACPB03040636 1 1349
##sequence-region   ACPB03040639 1 1349
##sequence-region   ACPB03040640 1 1349
##sequence-region   ACPB03040641 1 1349
##sequence-region   ACPB03040642 1 1349
##sequence-region   ACPB03040643 1 1349
##sequence-region   ACPB03040644 1 1349
##sequence-region   ACPB03040645 1 1349
##sequence-region   ACPB03040646 1 1349
##sequence-region   ACPB03040647 1 1348
##sequence-region   ACPB03040648 1 1348
##sequence-region   ACPB03040649 1 1348
##sequence-region   ACPB03040650 1 1348
##sequence-region   ACPB03040651 1 1348
##sequence-region   ACPB03040652 1 1348
##sequence-region   ACPB03040653 1 1348
##sequence-region   ACPB03040654 1 1348
##sequence-region   ACPB03040655 1 1348
##sequence-region   ACPB03040656 1 1348
##sequence-region   ACPB03040657 1 1347
##sequence-region   ACPB03040658 1 1347
##sequence-region   ACPB03040659 1 1347
##sequence-region   ACPB03040660 1 1347
##sequence-region   ACPB03040661 1 1347
##sequence-region   ACPB03040662 1 1347
##sequence-region   ACPB03040663 1 2583
##sequence-region   ACPB03040664 1 1347
##sequence-region   ACPB03040665 1 1347
##sequence-region   ACPB03040666 1 1347
##sequence-region   ACPB03040667 1 1347
##sequence-region   ACPB03040668 1 1347
##sequence-region   ACPB03040669 1 1347
##sequence-region   ACPB03040670 1 1347
##sequence-region   ACPB03040671 1 1347
##sequence-region   ACPB03040672 1 1347
##sequence-region   ACPB03040673 1 1346
##sequence-region   ACPB03040674 1 1346
##sequence-region   ACPB03040675 1 1346
##sequence-region   ACPB03040676 1 1346
##sequence-region   ACPB03040677 1 1346
##sequence-region   ACPB03040678 1 1346
##sequence-region   ACPB03040679 1 1346
##sequence-region   ACPB03040680 1 1346
##sequence-region   ACPB03040681 1 1346
##sequence-region   ACPB03040682 1 1346
##sequence-region   ACPB03040683 1 1346
##sequence-region   ACPB03040684 1 1346
##sequence-region   ACPB03040685 1 1346
##sequence-region   ACPB03040686 1 1346
##sequence-region   ACPB03040687 1 1346
##sequence-region   ACPB03040688 1 1346
##sequence-region   ACPB03040689 1 1346
##sequence-region   ACPB03040690 1 1346
##sequence-region   ACPB03040691 1 1346
##sequence-region   ACPB03040692 1 1346
##sequence-region   ACPB03040693 1 1345
##sequence-region   ACPB03040694 1 1345
##sequence-region   ACPB03040695 1 1345
##sequence-region   ACPB03040696 1 1345
##sequence-region   ACPB03040697 1 1345
##sequence-region   ACPB03040698 1 1345
##sequence-region   ACPB03040699 1 1344
##sequence-region   ACPB03040700 1 1344
##sequence-region   ACPB03040701 1 1344
##sequence-region   ACPB03040702 1 1344
##sequence-region   ACPB03040703 1 1344
##sequence-region   ACPB03040704 1 1344
##sequence-region   ACPB03040705 1 1343
##sequence-region   ACPB03040706 1 1343
##sequence-region   ACPB03040707 1 1343
##sequence-region   ACPB03040708 1 1343
##sequence-region   ACPB03040709 1 1343
##sequence-region   ACPB03040710 1 1343
##sequence-region   ACPB03040711 1 1343
##sequence-region   ACPB03040712 1 1343
##sequence-region   ACPB03040713 1 1343
##sequence-region   ACPB03040714 1 1343
##sequence-region   ACPB03040715 1 1343
##sequence-region   ACPB03040716 1 1343
##sequence-region   ACPB03040717 1 1342
##sequence-region   ACPB03040718 1 1342
##sequence-region   ACPB03040719 1 1342
##sequence-region   ACPB03040720 1 1342
##sequence-region   ACPB03040721 1 1342
##sequence-region   ACPB03040722 1 1342
##sequence-region   ACPB03040723 1 1342
##sequence-region   ACPB03040724 1 1342
##sequence-region   ACPB03040725 1 1342
##sequence-region   ACPB03040726 1 1342
##sequence-region   ACPB03040727 1 1342
##sequence-region   ACPB03040728 1 1342
##sequence-region   ACPB03040729 1 1342
##sequence-region   ACPB03040730 1 1342
##sequence-region   ACPB03040731 1 1341
##sequence-region   ACPB03040732 1 1341
##sequence-region   ACPB03040733 1 1341
##sequence-region   ACPB03040734 1 1341
##sequence-region   ACPB03040735 1 1341
##sequence-region   ACPB03040736 1 1341
##sequence-region   ACPB03040737 1 1341
##sequence-region   ACPB03040738 1 1341
##sequence-region   ACPB03040739 1 1341
##sequence-region   ACPB03040740 1 1341
##sequence-region   ACPB03040741 1 1340
##sequence-region   ACPB03040742 1 1340
##sequence-region   ACPB03040743 1 1340
##sequence-region   ACPB03040744 1 1340
##sequence-region   ACPB03040745 1 1340
##sequence-region   ACPB03040746 1 1340
##sequence-region   ACPB03040747 1 1340
##sequence-region   ACPB03040748 1 1340
##sequence-region   ACPB03040749 1 1340
##sequence-region   ACPB03040750 1 1340
##sequence-region   ACPB03040751 1 1340
##sequence-region   ACPB03040752 1 1340
##sequence-region   ACPB03040753 1 1340
##sequence-region   ACPB03040754 1 1339
##sequence-region   ACPB03040755 1 1339
##sequence-region   ACPB03040756 1 1314
##sequence-region   ACPB03040757 1 1339
##sequence-region   ACPB03040758 1 1339
##sequence-region   ACPB03040759 1 1339
##sequence-region   ACPB03040760 1 1339
##sequence-region   ACPB03040761 1 1339
##sequence-region   ACPB03040762 1 1339
##sequence-region   ACPB03040763 1 1339
##sequence-region   ACPB03040764 1 1339
##sequence-region   ACPB03040765 1 1339
##sequence-region   ACPB03040766 1 1338
##sequence-region   ACPB03040767 1 1338
##sequence-region   ACPB03040768 1 1338
##sequence-region   ACPB03040769 1 1338
##sequence-region   ACPB03040770 1 1338
##sequence-region   ACPB03040771 1 1338
##sequence-region   ACPB03040772 1 1338
##sequence-region   ACPB03040773 1 1338
##sequence-region   ACPB03040774 1 1338
##sequence-region   ACPB03040775 1 1338
##sequence-region   ACPB03040776 1 1338
##sequence-region   ACPB03040777 1 1338
##sequence-region   ACPB03040778 1 1337
##sequence-region   ACPB03040779 1 1337
##sequence-region   ACPB03040780 1 1337
##sequence-region   ACPB03040781 1 1337
##sequence-region   ACPB03040782 1 1337
##sequence-region   ACPB03040783 1 1337
##sequence-region   ACPB03040784 1 1336
##sequence-region   ACPB03040785 1 1336
##sequence-region   ACPB03040786 1 1336
##sequence-region   ACPB03040787 1 1336
##sequence-region   ACPB03040788 1 1336
##sequence-region   ACPB03040789 1 1336
##sequence-region   ACPB03040790 1 1336
##sequence-region   ACPB03040791 1 1336
##sequence-region   ACPB03040792 1 1336
##sequence-region   ACPB03040793 1 1336
##sequence-region   ACPB03040794 1 1336
##sequence-region   ACPB03040795 1 1336
##sequence-region   ACPB03040796 1 1336
##sequence-region   ACPB03040797 1 1336
##sequence-region   ACPB03040798 1 1336
##sequence-region   ACPB03040799 1 1336
##sequence-region   ACPB03040800 1 1336
##sequence-region   ACPB03040801 1 1336
##sequence-region   ACPB03040802 1 1336
##sequence-region   ACPB03040803 1 1335
##sequence-region   ACPB03040804 1 1335
##sequence-region   ACPB03040805 1 1335
##sequence-region   ACPB03040806 1 1335
##sequence-region   ACPB03040807 1 1335
##sequence-region   ACPB03040808 1 1335
##sequence-region   ACPB03040809 1 1335
##sequence-region   ACPB03040810 1 1335
##sequence-region   ACPB03040811 1 1334
##sequence-region   ACPB03040812 1 1334
##sequence-region   ACPB03040813 1 1334
##sequence-region   ACPB03040814 1 1334
##sequence-region   ACPB03040815 1 1334
##sequence-region   ACPB03040816 1 1334
##sequence-region   ACPB03040817 1 1334
##sequence-region   ACPB03040818 1 1334
##sequence-region   ACPB03040819 1 1334
##sequence-region   ACPB03040820 1 1334
##sequence-region   ACPB03040821 1 1334
##sequence-region   ACPB03040822 1 1333
##sequence-region   ACPB03040823 1 1333
##sequence-region   ACPB03040824 1 1333
##sequence-region   ACPB03040825 1 1333
##sequence-region   ACPB03040826 1 1333
##sequence-region   ACPB03040827 1 1333
##sequence-region   ACPB03040828 1 1333
##sequence-region   ACPB03040829 1 1333
##sequence-region   ACPB03040830 1 1333
##sequence-region   ACPB03040831 1 1333
##sequence-region   ACPB03040832 1 1333
##sequence-region   ACPB03040833 1 1333
##sequence-region   ACPB03040834 1 1333
##sequence-region   ACPB03040835 1 1332
##sequence-region   ACPB03040836 1 1332
##sequence-region   ACPB03040837 1 1332
##sequence-region   ACPB03040838 1 1332
##sequence-region   ACPB03040839 1 1332
##sequence-region   ACPB03040840 1 1332
##sequence-region   ACPB03040841 1 1332
##sequence-region   ACPB03040842 1 1332
##sequence-region   ACPB03040843 1 1332
##sequence-region   ACPB03040844 1 1332
##sequence-region   ACPB03040845 1 1332
##sequence-region   ACPB03040846 1 1332
##sequence-region   ACPB03040847 1 1332
##sequence-region   ACPB03040848 1 1332
##sequence-region   ACPB03040849 1 1331
##sequence-region   ACPB03040850 1 1331
##sequence-region   ACPB03040851 1 1331
##sequence-region   ACPB03040852 1 1331
##sequence-region   ACPB03040853 1 1331
##sequence-region   ACPB03040854 1 1331
##sequence-region   ACPB03040855 1 1331
##sequence-region   ACPB03040856 1 1331
##sequence-region   ACPB03040857 1 1331
##sequence-region   ACPB03040858 1 1330
##sequence-region   ACPB03040859 1 1330
##sequence-region   ACPB03040860 1 1330
##sequence-region   ACPB03040861 1 1330
##sequence-region   ACPB03040862 1 1330
##sequence-region   ACPB03040863 1 1330
##sequence-region   ACPB03040864 1 1330
##sequence-region   ACPB03040865 1 1330
##sequence-region   ACPB03040866 1 1330
##sequence-region   ACPB03040867 1 1330
##sequence-region   ACPB03040868 1 1330
##sequence-region   ACPB03040869 1 1330
##sequence-region   ACPB03040870 1 1330
##sequence-region   ACPB03040871 1 1330
##sequence-region   ACPB03040872 1 1330
##sequence-region   ACPB03040873 1 1329
##sequence-region   ACPB03040874 1 1329
##sequence-region   ACPB03040875 1 1329
##sequence-region   ACPB03040876 1 1329
##sequence-region   ACPB03040877 1 1329
##sequence-region   ACPB03040878 1 1329
##sequence-region   ACPB03040879 1 1329
##sequence-region   ACPB03040880 1 1328
##sequence-region   ACPB03040881 1 1328
##sequence-region   ACPB03040882 1 1328
##sequence-region   ACPB03040883 1 1328
##sequence-region   ACPB03040884 1 1328
##sequence-region   ACPB03040885 1 1328
##sequence-region   ACPB03040886 1 1328
##sequence-region   ACPB03040887 1 1328
##sequence-region   ACPB03040888 1 1328
##sequence-region   ACPB03040889 1 1328
##sequence-region   ACPB03040890 1 1327
##sequence-region   ACPB03040891 1 1327
##sequence-region   ACPB03040892 1 1327
##sequence-region   ACPB03040893 1 1327
##sequence-region   ACPB03040894 1 1327
##sequence-region   ACPB03040895 1 1327
##sequence-region   ACPB03040896 1 1327
##sequence-region   ACPB03040897 1 1327
##sequence-region   ACPB03040898 1 1327
##sequence-region   ACPB03040899 1 1327
##sequence-region   ACPB03040900 1 1327
##sequence-region   ACPB03040901 1 1327
##sequence-region   ACPB03040902 1 1327
##sequence-region   ACPB03040903 1 1327
##sequence-region   ACPB03040904 1 1327
##sequence-region   ACPB03040905 1 1327
##sequence-region   ACPB03040906 1 1326
##sequence-region   ACPB03040907 1 1326
##sequence-region   ACPB03040908 1 1326
##sequence-region   ACPB03040909 1 1326
##sequence-region   ACPB03040910 1 1326
##sequence-region   ACPB03040911 1 1326
##sequence-region   ACPB03040912 1 1326
##sequence-region   ACPB03040913 1 1326
##sequence-region   ACPB03040914 1 1326
##sequence-region   ACPB03040915 1 1326
##sequence-region   ACPB03040916 1 1326
##sequence-region   ACPB03040917 1 1325
##sequence-region   ACPB03040918 1 1325
##sequence-region   ACPB03040919 1 1325
##sequence-region   ACPB03040920 1 1325
##sequence-region   ACPB03040921 1 1325
##sequence-region   ACPB03040922 1 1325
##sequence-region   ACPB03040923 1 1325
##sequence-region   ACPB03040924 1 1325
##sequence-region   ACPB03040925 1 1325
##sequence-region   ACPB03040926 1 1325
##sequence-region   ACPB03040927 1 1325
##sequence-region   ACPB03040928 1 1325
##sequence-region   ACPB03040929 1 1325
##sequence-region   ACPB03040930 1 1325
##sequence-region   ACPB03040931 1 1325
##sequence-region   ACPB03040932 1 1324
##sequence-region   ACPB03040933 1 1324
##sequence-region   ACPB03040934 1 1274
##sequence-region   ACPB03040935 1 1324
##sequence-region   ACPB03040936 1 1324
##sequence-region   ACPB03040937 1 1324
##sequence-region   ACPB03040938 1 1324
##sequence-region   ACPB03040939 1 1324
##sequence-region   ACPB03040940 1 1324
##sequence-region   ACPB03040941 1 1324
##sequence-region   ACPB03040942 1 1324
##sequence-region   ACPB03040943 1 1324
##sequence-region   ACPB03040944 1 1324
##sequence-region   ACPB03040945 1 1324
##sequence-region   ACPB03040946 1 1324
##sequence-region   ACPB03040947 1 1324
##sequence-region   ACPB03040948 1 1324
##sequence-region   ACPB03040949 1 1324
##sequence-region   ACPB03040950 1 1324
##sequence-region   ACPB03040951 1 1323
##sequence-region   ACPB03040952 1 1323
##sequence-region   ACPB03040953 1 1323
##sequence-region   ACPB03040954 1 1323
##sequence-region   ACPB03040955 1 1323
##sequence-region   ACPB03040956 1 1323
##sequence-region   ACPB03040957 1 1323
##sequence-region   ACPB03040958 1 1323
##sequence-region   ACPB03040959 1 1323
##sequence-region   ACPB03040960 1 1323
##sequence-region   ACPB03040961 1 1323
##sequence-region   ACPB03040962 1 1323
##sequence-region   ACPB03040963 1 1323
##sequence-region   ACPB03040964 1 1323
##sequence-region   ACPB03040965 1 1322
##sequence-region   ACPB03040966 1 1322
##sequence-region   ACPB03040967 1 1322
##sequence-region   ACPB03040968 1 1322
##sequence-region   ACPB03040969 1 1322
##sequence-region   ACPB03040970 1 1322
##sequence-region   ACPB03040971 1 1322
##sequence-region   ACPB03040972 1 1322
##sequence-region   ACPB03040973 1 1322
##sequence-region   ACPB03040974 1 1322
##sequence-region   ACPB03040975 1 1322
##sequence-region   ACPB03040976 1 1322
##sequence-region   ACPB03040977 1 1322
##sequence-region   ACPB03040978 1 1232
##sequence-region   ACPB03040979 1 1322
##sequence-region   ACPB03040980 1 1322
##sequence-region   ACPB03040981 1 1322
##sequence-region   ACPB03040982 1 1322
##sequence-region   ACPB03040983 1 1322
##sequence-region   ACPB03040984 1 1322
##sequence-region   ACPB03040985 1 1321
##sequence-region   ACPB03040986 1 1321
##sequence-region   ACPB03040987 1 1321
##sequence-region   ACPB03040988 1 1321
##sequence-region   ACPB03040989 1 1321
##sequence-region   ACPB03040990 1 1321
##sequence-region   ACPB03040991 1 1321
##sequence-region   ACPB03040992 1 1321
##sequence-region   ACPB03040993 1 1296
##sequence-region   ACPB03040994 1 1321
##sequence-region   ACPB03040995 1 1321
##sequence-region   ACPB03040996 1 1321
##sequence-region   ACPB03040997 1 1321
##sequence-region   ACPB03040998 1 1321
##sequence-region   ACPB03040999 1 1320
##sequence-region   ACPB03041000 1 1320
##sequence-region   ACPB03041001 1 1320
##sequence-region   ACPB03041002 1 1320
##sequence-region   ACPB03041003 1 1320
##sequence-region   ACPB03041004 1 1320
##sequence-region   ACPB03041005 1 1320
##sequence-region   ACPB03041006 1 1320
##sequence-region   ACPB03041007 1 1320
##sequence-region   ACPB03041008 1 1320
##sequence-region   ACPB03041009 1 2595
##sequence-region   ACPB03041010 1 1320
##sequence-region   ACPB03041011 1 1320
##sequence-region   ACPB03041012 1 1320
##sequence-region   ACPB03041013 1 1320
##sequence-region   ACPB03041014 1 1319
##sequence-region   ACPB03041015 1 1319
##sequence-region   ACPB03041016 1 1319
##sequence-region   ACPB03041017 1 1319
##sequence-region   ACPB03041018 1 1319
##sequence-region   ACPB03041019 1 1319
##sequence-region   ACPB03041020 1 1319
##sequence-region   ACPB03041021 1 1319
##sequence-region   ACPB03041022 1 1319
##sequence-region   ACPB03041023 1 1319
##sequence-region   ACPB03041024 1 1319
##sequence-region   ACPB03041025 1 1319
##sequence-region   ACPB03041026 1 1319
##sequence-region   ACPB03041027 1 1318
##sequence-region   ACPB03041028 1 1318
##sequence-region   ACPB03041029 1 1318
##sequence-region   ACPB03041030 1 1318
##sequence-region   ACPB03041031 1 1318
##sequence-region   ACPB03041032 1 1318
##sequence-region   ACPB03041033 1 1318
##sequence-region   ACPB03041034 1 1318
##sequence-region   ACPB03041035 1 1318
##sequence-region   ACPB03041036 1 1318
##sequence-region   ACPB03041037 1 1318
##sequence-region   ACPB03041038 1 1318
##sequence-region   ACPB03041039 1 1318
##sequence-region   ACPB03041040 1 1318
##sequence-region   ACPB03041041 1 1318
##sequence-region   ACPB03041042 1 1318
##sequence-region   ACPB03041043 1 1317
##sequence-region   ACPB03041044 1 1317
##sequence-region   ACPB03041045 1 1317
##sequence-region   ACPB03041046 1 1317
##sequence-region   ACPB03041047 1 1317
##sequence-region   ACPB03041048 1 1317
##sequence-region   ACPB03041049 1 1317
##sequence-region   ACPB03041050 1 1317
##sequence-region   ACPB03041051 1 1317
##sequence-region   ACPB03041052 1 1316
##sequence-region   ACPB03041053 1 1316
##sequence-region   ACPB03041054 1 1316
##sequence-region   ACPB03041055 1 1316
##sequence-region   ACPB03041056 1 1316
##sequence-region   ACPB03041057 1 1316
##sequence-region   ACPB03041058 1 1316
##sequence-region   ACPB03041059 1 1315
##sequence-region   ACPB03041060 1 1315
##sequence-region   ACPB03041061 1 1315
##sequence-region   ACPB03041062 1 1315
##sequence-region   ACPB03041063 1 1315
##sequence-region   ACPB03041064 1 1315
##sequence-region   ACPB03041065 1 1315
##sequence-region   ACPB03041066 1 1315
##sequence-region   ACPB03041067 1 1315
##sequence-region   ACPB03041068 1 1315
##sequence-region   ACPB03041069 1 1290
##sequence-region   ACPB03041070 1 1315
##sequence-region   ACPB03041071 1 1315
##sequence-region   ACPB03041072 1 1315
##sequence-region   ACPB03041073 1 1315
##sequence-region   ACPB03041074 1 1315
##sequence-region   ACPB03041075 1 1314
##sequence-region   ACPB03041076 1 1314
##sequence-region   ACPB03041077 1 1314
##sequence-region   ACPB03041078 1 1314
##sequence-region   ACPB03041079 1 1314
##sequence-region   ACPB03041080 1 1314
##sequence-region   ACPB03041081 1 1314
##sequence-region   ACPB03041082 1 1314
##sequence-region   ACPB03041083 1 1314
##sequence-region   ACPB03041084 1 1314
##sequence-region   ACPB03041085 1 1314
##sequence-region   ACPB03041086 1 1314
##sequence-region   ACPB03041087 1 1314
##sequence-region   ACPB03041088 1 1314
##sequence-region   ACPB03041089 1 1314
##sequence-region   ACPB03041090 1 1313
##sequence-region   ACPB03041091 1 1313
##sequence-region   ACPB03041092 1 1313
##sequence-region   ACPB03041093 1 1313
##sequence-region   ACPB03041094 1 1313
##sequence-region   ACPB03041095 1 1313
##sequence-region   ACPB03041096 1 1313
##sequence-region   ACPB03041097 1 1313
##sequence-region   ACPB03041098 1 1313
##sequence-region   ACPB03041099 1 1313
##sequence-region   ACPB03041100 1 1313
##sequence-region   ACPB03041101 1 1312
##sequence-region   ACPB03041102 1 1312
##sequence-region   ACPB03041103 1 1312
##sequence-region   ACPB03041104 1 1312
##sequence-region   ACPB03041105 1 1312
##sequence-region   ACPB03041106 1 1312
##sequence-region   ACPB03041107 1 1312
##sequence-region   ACPB03041108 1 1312
##sequence-region   ACPB03041109 1 1312
##sequence-region   ACPB03041110 1 1312
##sequence-region   ACPB03041111 1 1312
##sequence-region   ACPB03041112 1 1312
##sequence-region   ACPB03041113 1 1312
##sequence-region   ACPB03041114 1 1312
##sequence-region   ACPB03041115 1 1312
##sequence-region   ACPB03041116 1 1311
##sequence-region   ACPB03041117 1 1311
##sequence-region   ACPB03041118 1 1311
##sequence-region   ACPB03041119 1 1311
##sequence-region   ACPB03041120 1 1311
##sequence-region   ACPB03041121 1 1311
##sequence-region   ACPB03041122 1 1311
##sequence-region   ACPB03041123 1 1311
##sequence-region   ACPB03041124 1 1311
##sequence-region   ACPB03041125 1 1311
##sequence-region   ACPB03041126 1 1311
##sequence-region   ACPB03041127 1 1311
##sequence-region   ACPB03041128 1 1311
##sequence-region   ACPB03041129 1 1311
##sequence-region   ACPB03041130 1 1311
##sequence-region   ACPB03041131 1 1311
##sequence-region   ACPB03041132 1 1310
##sequence-region   ACPB03041133 1 1310
##sequence-region   ACPB03041134 1 1310
##sequence-region   ACPB03041135 1 1310
##sequence-region   ACPB03041136 1 1310
##sequence-region   ACPB03041137 1 1310
##sequence-region   ACPB03041138 1 1310
##sequence-region   ACPB03041139 1 1310
##sequence-region   ACPB03041140 1 1309
##sequence-region   ACPB03041141 1 1309
##sequence-region   ACPB03041142 1 1309
##sequence-region   ACPB03041143 1 1281
##sequence-region   ACPB03041144 1 1309
##sequence-region   ACPB03041145 1 1309
##sequence-region   ACPB03041146 1 1309
##sequence-region   ACPB03041147 1 1309
##sequence-region   ACPB03041148 1 1309
##sequence-region   ACPB03041149 1 1309
##sequence-region   ACPB03041150 1 1309
##sequence-region   ACPB03041151 1 1308
##sequence-region   ACPB03041152 1 1308
##sequence-region   ACPB03041153 1 1308
##sequence-region   ACPB03041154 1 1308
##sequence-region   ACPB03041155 1 1308
##sequence-region   ACPB03041156 1 1279
##sequence-region   ACPB03041157 1 1308
##sequence-region   ACPB03041158 1 1308
##sequence-region   ACPB03041159 1 1308
##sequence-region   ACPB03041160 1 1308
##sequence-region   ACPB03041161 1 1308
##sequence-region   ACPB03041162 1 1308
##sequence-region   ACPB03041163 1 1308
##sequence-region   ACPB03041164 1 1308
##sequence-region   ACPB03041165 1 1308
##sequence-region   ACPB03041166 1 1308
##sequence-region   ACPB03041167 1 1308
##sequence-region   ACPB03041168 1 1308
##sequence-region   ACPB03041169 1 1308
##sequence-region   ACPB03041170 1 1308
##sequence-region   ACPB03041171 1 1308
##sequence-region   ACPB03041172 1 1307
##sequence-region   ACPB03041173 1 1307
##sequence-region   ACPB03041174 1 1307
##sequence-region   ACPB03041175 1 1307
##sequence-region   ACPB03041176 1 1307
##sequence-region   ACPB03041177 1 1307
##sequence-region   ACPB03041178 1 1307
##sequence-region   ACPB03041179 1 1307
##sequence-region   ACPB03041180 1 1307
##sequence-region   ACPB03041181 1 1307
##sequence-region   ACPB03041182 1 1306
##sequence-region   ACPB03041183 1 1306
##sequence-region   ACPB03041184 1 1306
##sequence-region   ACPB03041185 1 1306
##sequence-region   ACPB03041186 1 1306
##sequence-region   ACPB03041187 1 1306
##sequence-region   ACPB03041188 1 1306
##sequence-region   ACPB03041189 1 1306
##sequence-region   ACPB03041190 1 1306
##sequence-region   ACPB03041191 1 1306
##sequence-region   ACPB03041192 1 1306
##sequence-region   ACPB03041193 1 1306
##sequence-region   ACPB03041194 1 1305
##sequence-region   ACPB03041195 1 1305
##sequence-region   ACPB03041196 1 1305
##sequence-region   ACPB03041197 1 1305
##sequence-region   ACPB03041198 1 1305
##sequence-region   ACPB03041199 1 1305
##sequence-region   ACPB03041200 1 1305
##sequence-region   ACPB03041201 1 1305
##sequence-region   ACPB03041202 1 1305
##sequence-region   ACPB03041203 1 1305
##sequence-region   ACPB03041204 1 1305
##sequence-region   ACPB03041205 1 1305
##sequence-region   ACPB03041206 1 1305
##sequence-region   ACPB03041207 1 1305
##sequence-region   ACPB03041208 1 1305
##sequence-region   ACPB03041209 1 1305
##sequence-region   ACPB03041210 1 1305
##sequence-region   ACPB03041211 1 1305
##sequence-region   ACPB03041212 1 1305
##sequence-region   ACPB03041213 1 1305
##sequence-region   ACPB03041214 1 1304
##sequence-region   ACPB03041215 1 1304
##sequence-region   ACPB03041216 1 1304
##sequence-region   ACPB03041217 1 1304
##sequence-region   ACPB03041218 1 1304
##sequence-region   ACPB03041219 1 1304
##sequence-region   ACPB03041220 1 1304
##sequence-region   ACPB03041221 1 1304
##sequence-region   ACPB03041222 1 1304
##sequence-region   ACPB03041223 1 1304
##sequence-region   ACPB03041224 1 1304
##sequence-region   ACPB03041225 1 1304
##sequence-region   ACPB03041226 1 1304
##sequence-region   ACPB03041227 1 1303
##sequence-region   ACPB03041228 1 1303
##sequence-region   ACPB03041229 1 1303
##sequence-region   ACPB03041230 1 1303
##sequence-region   ACPB03041231 1 1303
##sequence-region   ACPB03041232 1 1303
##sequence-region   ACPB03041233 1 1303
##sequence-region   ACPB03041234 1 1303
##sequence-region   ACPB03041235 1 1303
##sequence-region   ACPB03041236 1 1303
##sequence-region   ACPB03041237 1 1303
##sequence-region   ACPB03041238 1 1303
##sequence-region   ACPB03041239 1 1303
##sequence-region   ACPB03041240 1 1303
##sequence-region   ACPB03041241 1 1303
##sequence-region   ACPB03041242 1 1303
##sequence-region   ACPB03041243 1 1302
##sequence-region   ACPB03041244 1 1302
##sequence-region   ACPB03041245 1 1302
##sequence-region   ACPB03041246 1 1302
##sequence-region   ACPB03041247 1 1302
##sequence-region   ACPB03041248 1 1302
##sequence-region   ACPB03041249 1 1302
##sequence-region   ACPB03041250 1 1302
##sequence-region   ACPB03041251 1 1302
##sequence-region   ACPB03041252 1 1302
##sequence-region   ACPB03041253 1 1302
##sequence-region   ACPB03041254 1 1302
##sequence-region   ACPB03041255 1 1301
##sequence-region   ACPB03041256 1 1301
##sequence-region   ACPB03041257 1 1301
##sequence-region   ACPB03041258 1 1301
##sequence-region   ACPB03041259 1 1301
##sequence-region   ACPB03041260 1 1301
##sequence-region   ACPB03041261 1 1301
##sequence-region   ACPB03041262 1 1301
##sequence-region   ACPB03041263 1 1300
##sequence-region   ACPB03041264 1 1300
##sequence-region   ACPB03041265 1 1300
##sequence-region   ACPB03041266 1 1300
##sequence-region   ACPB03041267 1 1300
##sequence-region   ACPB03041268 1 1300
##sequence-region   ACPB03041269 1 1300
##sequence-region   ACPB03041270 1 1300
##sequence-region   ACPB03041271 1 1300
##sequence-region   ACPB03041272 1 1300
##sequence-region   ACPB03041273 1 1300
##sequence-region   ACPB03041274 1 1300
##sequence-region   ACPB03041275 1 1275
##sequence-region   ACPB03041276 1 1299
##sequence-region   ACPB03041277 1 1299
##sequence-region   ACPB03041278 1 1299
##sequence-region   ACPB03041279 1 1299
##sequence-region   ACPB03041280 1 1299
##sequence-region   ACPB03041281 1 1299
##sequence-region   ACPB03041282 1 1299
##sequence-region   ACPB03041283 1 2324
##sequence-region   ACPB03041284 1 1299
##sequence-region   ACPB03041285 1 1299
##sequence-region   ACPB03041286 1 1298
##sequence-region   ACPB03041287 1 1298
##sequence-region   ACPB03041288 1 1298
##sequence-region   ACPB03041289 1 1298
##sequence-region   ACPB03041290 1 1298
##sequence-region   ACPB03041291 1 1298
##sequence-region   ACPB03041292 1 1298
##sequence-region   ACPB03041293 1 1298
##sequence-region   ACPB03041294 1 1298
##sequence-region   ACPB03041295 1 1298
##sequence-region   ACPB03041296 1 1298
##sequence-region   ACPB03041297 1 1298
##sequence-region   ACPB03041298 1 1298
##sequence-region   ACPB03041299 1 1298
##sequence-region   ACPB03041300 1 1298
##sequence-region   ACPB03041301 1 1298
##sequence-region   ACPB03041302 1 1298
##sequence-region   ACPB03041303 1 1298
##sequence-region   ACPB03041304 1 1297
##sequence-region   ACPB03041305 1 1297
##sequence-region   ACPB03041306 1 1297
##sequence-region   ACPB03041307 1 1297
##sequence-region   ACPB03041308 1 1297
##sequence-region   ACPB03041309 1 1297
##sequence-region   ACPB03041310 1 1297
##sequence-region   ACPB03041311 1 1297
##sequence-region   ACPB03041312 1 1297
##sequence-region   ACPB03041313 1 1296
##sequence-region   ACPB03041314 1 1296
##sequence-region   ACPB03041315 1 1296
##sequence-region   ACPB03041316 1 1296
##sequence-region   ACPB03041317 1 1296
##sequence-region   ACPB03041318 1 1296
##sequence-region   ACPB03041319 1 1296
##sequence-region   ACPB03041320 1 1296
##sequence-region   ACPB03041321 1 1296
##sequence-region   ACPB03041322 1 1295
##sequence-region   ACPB03041323 1 1295
##sequence-region   ACPB03041324 1 1295
##sequence-region   ACPB03041325 1 1295
##sequence-region   ACPB03041326 1 1295
##sequence-region   ACPB03041327 1 1295
##sequence-region   ACPB03041328 1 1295
##sequence-region   ACPB03041329 1 1295
##sequence-region   ACPB03041330 1 1295
##sequence-region   ACPB03041331 1 1295
##sequence-region   ACPB03041332 1 1295
##sequence-region   ACPB03041333 1 1295
##sequence-region   ACPB03041334 1 1295
##sequence-region   ACPB03041335 1 1294
##sequence-region   ACPB03041336 1 1294
##sequence-region   ACPB03041337 1 1294
##sequence-region   ACPB03041338 1 1294
##sequence-region   ACPB03041339 1 1294
##sequence-region   ACPB03041340 1 1294
##sequence-region   ACPB03041341 1 1294
##sequence-region   ACPB03041342 1 1294
##sequence-region   ACPB03041343 1 1294
##sequence-region   ACPB03041344 1 1294
##sequence-region   ACPB03041345 1 1294
##sequence-region   ACPB03041346 1 1294
##sequence-region   ACPB03041347 1 1294
##sequence-region   ACPB03041348 1 1293
##sequence-region   ACPB03041349 1 1293
##sequence-region   ACPB03041350 1 1293
##sequence-region   ACPB03041351 1 1293
##sequence-region   ACPB03041352 1 1293
##sequence-region   ACPB03041353 1 1293
##sequence-region   ACPB03041354 1 1293
##sequence-region   ACPB03041355 1 1293
##sequence-region   ACPB03041356 1 1293
##sequence-region   ACPB03041357 1 1293
##sequence-region   ACPB03041358 1 1293
##sequence-region   ACPB03041359 1 1293
##sequence-region   ACPB03041360 1 1293
##sequence-region   ACPB03041361 1 1293
##sequence-region   ACPB03041362 1 1293
##sequence-region   ACPB03041363 1 1293
##sequence-region   ACPB03041364 1 1293
##sequence-region   ACPB03041365 1 1292
##sequence-region   ACPB03041366 1 1292
##sequence-region   ACPB03041367 1 1292
##sequence-region   ACPB03041368 1 1292
##sequence-region   ACPB03041369 1 1292
##sequence-region   ACPB03041370 1 1292
##sequence-region   ACPB03041371 1 1292
##sequence-region   ACPB03041372 1 1267
##sequence-region   ACPB03041373 1 1292
##sequence-region   ACPB03041374 1 1292
##sequence-region   ACPB03041375 1 1292
##sequence-region   ACPB03041376 1 1292
##sequence-region   ACPB03041377 1 1292
##sequence-region   ACPB03041378 1 1292
##sequence-region   ACPB03041379 1 1292
##sequence-region   ACPB03041380 1 1291
##sequence-region   ACPB03041381 1 1291
##sequence-region   ACPB03041382 1 1291
##sequence-region   ACPB03041383 1 1291
##sequence-region   ACPB03041384 1 1291
##sequence-region   ACPB03041385 1 1291
##sequence-region   ACPB03041386 1 1291
##sequence-region   ACPB03041387 1 1291
##sequence-region   ACPB03041388 1 1291
##sequence-region   ACPB03041389 1 1291
##sequence-region   ACPB03041390 1 1291
##sequence-region   ACPB03041391 1 1291
##sequence-region   ACPB03041392 1 1291
##sequence-region   ACPB03041393 1 1291
##sequence-region   ACPB03041394 1 1291
##sequence-region   ACPB03041395 1 1290
##sequence-region   ACPB03041396 1 1290
##sequence-region   ACPB03041397 1 1290
##sequence-region   ACPB03041398 1 1290
##sequence-region   ACPB03041399 1 1290
##sequence-region   ACPB03041400 1 1290
##sequence-region   ACPB03041401 1 1290
##sequence-region   ACPB03041402 1 1290
##sequence-region   ACPB03041403 1 1290
##sequence-region   ACPB03041404 1 1290
##sequence-region   ACPB03041405 1 1290
##sequence-region   ACPB03041406 1 1290
##sequence-region   ACPB03041407 1 1290
##sequence-region   ACPB03041408 1 1290
##sequence-region   ACPB03041409 1 1290
##sequence-region   ACPB03041410 1 1290
##sequence-region   ACPB03041411 1 1290
##sequence-region   ACPB03041412 1 1289
##sequence-region   ACPB03041413 1 1289
##sequence-region   ACPB03041414 1 1289
##sequence-region   ACPB03041415 1 1289
##sequence-region   ACPB03041416 1 1289
##sequence-region   ACPB03041417 1 1289
##sequence-region   ACPB03041418 1 1289
##sequence-region   ACPB03041419 1 1289
##sequence-region   ACPB03041420 1 1289
##sequence-region   ACPB03041421 1 1289
##sequence-region   ACPB03041422 1 1289
##sequence-region   ACPB03041423 1 1265
##sequence-region   ACPB03041424 1 1289
##sequence-region   ACPB03041425 1 1289
##sequence-region   ACPB03041426 1 1288
##sequence-region   ACPB03041427 1 1288
##sequence-region   ACPB03041428 1 1288
##sequence-region   ACPB03041429 1 1288
##sequence-region   ACPB03041430 1 1288
##sequence-region   ACPB03041431 1 1288
##sequence-region   ACPB03041432 1 1288
##sequence-region   ACPB03041433 1 1288
##sequence-region   ACPB03041434 1 1288
##sequence-region   ACPB03041435 1 1288
##sequence-region   ACPB03041436 1 1288
##sequence-region   ACPB03041437 1 1287
##sequence-region   ACPB03041438 1 1287
##sequence-region   ACPB03041439 1 2465
##sequence-region   ACPB03041440 1 1287
##sequence-region   ACPB03041441 1 1287
##sequence-region   ACPB03041442 1 1287
##sequence-region   ACPB03041443 1 1287
##sequence-region   ACPB03041444 1 1287
##sequence-region   ACPB03041445 1 1287
##sequence-region   ACPB03041446 1 1287
##sequence-region   ACPB03041447 1 1287
##sequence-region   ACPB03041448 1 1287
##sequence-region   ACPB03041449 1 1287
##sequence-region   ACPB03041450 1 1287
##sequence-region   ACPB03041451 1 1287
##sequence-region   ACPB03041452 1 1287
##sequence-region   ACPB03041453 1 1287
##sequence-region   ACPB03041454 1 1287
##sequence-region   ACPB03041455 1 1287
##sequence-region   ACPB03041456 1 1287
##sequence-region   ACPB03041457 1 1287
##sequence-region   ACPB03041458 1 1286
##sequence-region   ACPB03041459 1 1286
##sequence-region   ACPB03041460 1 1286
##sequence-region   ACPB03041461 1 1286
##sequence-region   ACPB03041462 1 1286
##sequence-region   ACPB03041463 1 1286
##sequence-region   ACPB03041464 1 1286
##sequence-region   ACPB03041465 1 1286
##sequence-region   ACPB03041466 1 1286
##sequence-region   ACPB03041467 1 1286
##sequence-region   ACPB03041468 1 1286
##sequence-region   ACPB03041469 1 1286
##sequence-region   ACPB03041470 1 1286
##sequence-region   ACPB03041471 1 1286
##sequence-region   ACPB03041472 1 1286
##sequence-region   ACPB03041473 1 1286
##sequence-region   ACPB03041474 1 1285
##sequence-region   ACPB03041475 1 1285
##sequence-region   ACPB03041476 1 1285
##sequence-region   ACPB03041477 1 1285
##sequence-region   ACPB03041478 1 1285
##sequence-region   ACPB03041479 1 1285
##sequence-region   ACPB03041480 1 1285
##sequence-region   ACPB03041481 1 1285
##sequence-region   ACPB03041482 1 1285
##sequence-region   ACPB03041483 1 1285
##sequence-region   ACPB03041484 1 1285
##sequence-region   ACPB03041485 1 1285
##sequence-region   ACPB03041486 1 1285
##sequence-region   ACPB03041487 1 1285
##sequence-region   ACPB03041488 1 1284
##sequence-region   ACPB03041489 1 1284
##sequence-region   ACPB03041490 1 1284
##sequence-region   ACPB03041491 1 1284
##sequence-region   ACPB03041492 1 1284
##sequence-region   ACPB03041493 1 1284
##sequence-region   ACPB03041494 1 1284
##sequence-region   ACPB03041495 1 1284
##sequence-region   ACPB03041496 1 1284
##sequence-region   ACPB03041497 1 1283
##sequence-region   ACPB03041498 1 1283
##sequence-region   ACPB03041499 1 1283
##sequence-region   ACPB03041500 1 1283
##sequence-region   ACPB03041501 1 1283
##sequence-region   ACPB03041502 1 1283
##sequence-region   ACPB03041503 1 1283
##sequence-region   ACPB03041504 1 1283
##sequence-region   ACPB03041505 1 1283
##sequence-region   ACPB03041506 1 1283
##sequence-region   ACPB03041507 1 1283
##sequence-region   ACPB03041508 1 1283
##sequence-region   ACPB03041509 1 1283
##sequence-region   ACPB03041510 1 1283
##sequence-region   ACPB03041511 1 1283
##sequence-region   ACPB03041512 1 1282
##sequence-region   ACPB03041513 1 1282
##sequence-region   ACPB03041514 1 1282
##sequence-region   ACPB03041515 1 1282
##sequence-region   ACPB03041516 1 1282
##sequence-region   ACPB03041517 1 1282
##sequence-region   ACPB03041518 1 1282
##sequence-region   ACPB03041519 1 1282
##sequence-region   ACPB03041520 1 1282
##sequence-region   ACPB03041521 1 1282
##sequence-region   ACPB03041522 1 1282
##sequence-region   ACPB03041523 1 1282
##sequence-region   ACPB03041524 1 1282
##sequence-region   ACPB03041525 1 1282
##sequence-region   ACPB03041526 1 1282
##sequence-region   ACPB03041527 1 1282
##sequence-region   ACPB03041528 1 2444
##sequence-region   ACPB03041529 1 1282
##sequence-region   ACPB03041530 1 1282
##sequence-region   ACPB03041531 1 1281
##sequence-region   ACPB03041532 1 1281
##sequence-region   ACPB03041533 1 1281
##sequence-region   ACPB03041534 1 1281
##sequence-region   ACPB03041535 1 1281
##sequence-region   ACPB03041536 1 1281
##sequence-region   ACPB03041537 1 1281
##sequence-region   ACPB03041538 1 2302
##sequence-region   ACPB03041539 1 1281
##sequence-region   ACPB03041540 1 1280
##sequence-region   ACPB03041541 1 1280
##sequence-region   ACPB03041542 1 1280
##sequence-region   ACPB03041543 1 1280
##sequence-region   ACPB03041544 1 1280
##sequence-region   ACPB03041545 1 1280
##sequence-region   ACPB03041546 1 1280
##sequence-region   ACPB03041547 1 1280
##sequence-region   ACPB03041548 1 1280
##sequence-region   ACPB03041549 1 1280
##sequence-region   ACPB03041550 1 1280
##sequence-region   ACPB03041551 1 1280
##sequence-region   ACPB03041552 1 1280
##sequence-region   ACPB03041553 1 1279
##sequence-region   ACPB03041554 1 1279
##sequence-region   ACPB03041555 1 1279
##sequence-region   ACPB03041556 1 1279
##sequence-region   ACPB03041557 1 1279
##sequence-region   ACPB03041558 1 1279
##sequence-region   ACPB03041559 1 1279
##sequence-region   ACPB03041560 1 1279
##sequence-region   ACPB03041561 1 1279
##sequence-region   ACPB03041562 1 1279
##sequence-region   ACPB03041563 1 1279
##sequence-region   ACPB03041564 1 1279
##sequence-region   ACPB03041565 1 1279
##sequence-region   ACPB03041566 1 1279
##sequence-region   ACPB03041567 1 1279
##sequence-region   ACPB03041568 1 1279
##sequence-region   ACPB03041569 1 1278
##sequence-region   ACPB03041570 1 1278
##sequence-region   ACPB03041571 1 1278
##sequence-region   ACPB03041572 1 1278
##sequence-region   ACPB03041573 1 1278
##sequence-region   ACPB03041574 1 1278
##sequence-region   ACPB03041575 1 1278
##sequence-region   ACPB03041576 1 1278
##sequence-region   ACPB03041577 1 1278
##sequence-region   ACPB03041578 1 1278
##sequence-region   ACPB03041579 1 1278
##sequence-region   ACPB03041580 1 1278
##sequence-region   ACPB03041581 1 1278
##sequence-region   ACPB03041582 1 1278
##sequence-region   ACPB03041583 1 1278
##sequence-region   ACPB03041584 1 1278
##sequence-region   ACPB03041585 1 1278
##sequence-region   ACPB03041586 1 1278
##sequence-region   ACPB03041587 1 1278
##sequence-region   ACPB03041588 1 1277
##sequence-region   ACPB03041589 1 1277
##sequence-region   ACPB03041590 1 1277
##sequence-region   ACPB03041591 1 1277
##sequence-region   ACPB03041592 1 1277
##sequence-region   ACPB03041593 1 1277
##sequence-region   ACPB03041594 1 1277
##sequence-region   ACPB03041595 1 1277
##sequence-region   ACPB03041596 1 1277
##sequence-region   ACPB03041597 1 1277
##sequence-region   ACPB03041598 1 1277
##sequence-region   ACPB03041599 1 1277
##sequence-region   ACPB03041600 1 1277
##sequence-region   ACPB03041601 1 1277
##sequence-region   ACPB03041602 1 1277
##sequence-region   ACPB03041603 1 1277
##sequence-region   ACPB03041604 1 1277
##sequence-region   ACPB03041605 1 1277
##sequence-region   ACPB03041606 1 1276
##sequence-region   ACPB03041607 1 1276
##sequence-region   ACPB03041608 1 1276
##sequence-region   ACPB03041609 1 1276
##sequence-region   ACPB03041610 1 1276
##sequence-region   ACPB03041611 1 1276
##sequence-region   ACPB03041612 1 1276
##sequence-region   ACPB03041613 1 1276
##sequence-region   ACPB03041614 1 1276
##sequence-region   ACPB03041615 1 1276
##sequence-region   ACPB03041616 1 1276
##sequence-region   ACPB03041617 1 1276
##sequence-region   ACPB03041618 1 1276
##sequence-region   ACPB03041619 1 1276
##sequence-region   ACPB03041620 1 1276
##sequence-region   ACPB03041621 1 1276
##sequence-region   ACPB03041622 1 1276
##sequence-region   ACPB03041623 1 1276
##sequence-region   ACPB03041624 1 1275
##sequence-region   ACPB03041625 1 1275
##sequence-region   ACPB03041626 1 1275
##sequence-region   ACPB03041627 1 1275
##sequence-region   ACPB03041628 1 1275
##sequence-region   ACPB03041629 1 1275
##sequence-region   ACPB03041630 1 1275
##sequence-region   ACPB03041631 1 1275
##sequence-region   ACPB03041632 1 1275
##sequence-region   ACPB03041633 1 1275
##sequence-region   ACPB03041634 1 1275
##sequence-region   ACPB03041635 1 1275
##sequence-region   ACPB03041636 1 1275
##sequence-region   ACPB03041637 1 1275
##sequence-region   ACPB03041638 1 1275
##sequence-region   ACPB03041639 1 1275
##sequence-region   ACPB03041640 1 1275
##sequence-region   ACPB03041641 1 1274
##sequence-region   ACPB03041642 1 1274
##sequence-region   ACPB03041643 1 1274
##sequence-region   ACPB03041644 1 1274
##sequence-region   ACPB03041645 1 1274
##sequence-region   ACPB03041646 1 1274
##sequence-region   ACPB03041647 1 1274
##sequence-region   ACPB03041648 1 1274
##sequence-region   ACPB03041649 1 1274
##sequence-region   ACPB03041650 1 1274
##sequence-region   ACPB03041651 1 1274
##sequence-region   ACPB03041652 1 1274
##sequence-region   ACPB03041653 1 1273
##sequence-region   ACPB03041654 1 1273
##sequence-region   ACPB03041655 1 1273
##sequence-region   ACPB03041656 1 1273
##sequence-region   ACPB03041657 1 1273
##sequence-region   ACPB03041658 1 1273
##sequence-region   ACPB03041659 1 1273
##sequence-region   ACPB03041660 1 1273
##sequence-region   ACPB03041661 1 1273
##sequence-region   ACPB03041662 1 1273
##sequence-region   ACPB03041663 1 1273
##sequence-region   ACPB03041664 1 1273
##sequence-region   ACPB03041665 1 1273
##sequence-region   ACPB03041666 1 1273
##sequence-region   ACPB03041667 1 1272
##sequence-region   ACPB03041668 1 1272
##sequence-region   ACPB03041669 1 1272
##sequence-region   ACPB03041670 1 1272
##sequence-region   ACPB03041671 1 1272
##sequence-region   ACPB03041672 1 1272
##sequence-region   ACPB03041673 1 1272
##sequence-region   ACPB03041674 1 1272
##sequence-region   ACPB03041675 1 1272
##sequence-region   ACPB03041676 1 1272
##sequence-region   ACPB03041677 1 1272
##sequence-region   ACPB03041678 1 1272
##sequence-region   ACPB03041679 1 1271
##sequence-region   ACPB03041680 1 1271
##sequence-region   ACPB03041681 1 1271
##sequence-region   ACPB03041682 1 1271
##sequence-region   ACPB03041683 1 1271
##sequence-region   ACPB03041684 1 1271
##sequence-region   ACPB03041685 1 1271
##sequence-region   ACPB03041686 1 1271
##sequence-region   ACPB03041687 1 1271
##sequence-region   ACPB03041688 1 1271
##sequence-region   ACPB03041689 1 1270
##sequence-region   ACPB03041690 1 1270
##sequence-region   ACPB03041691 1 1270
##sequence-region   ACPB03041692 1 1270
##sequence-region   ACPB03041693 1 1270
##sequence-region   ACPB03041694 1 1270
##sequence-region   ACPB03041695 1 1270
##sequence-region   ACPB03041696 1 1270
##sequence-region   ACPB03041697 1 1270
##sequence-region   ACPB03041698 1 1270
##sequence-region   ACPB03041699 1 1270
##sequence-region   ACPB03041700 1 1270
##sequence-region   ACPB03041701 1 1270
##sequence-region   ACPB03041702 1 1270
##sequence-region   ACPB03041703 1 1269
##sequence-region   ACPB03041704 1 1269
##sequence-region   ACPB03041705 1 1269
##sequence-region   ACPB03041706 1 1269
##sequence-region   ACPB03041707 1 1269
##sequence-region   ACPB03041708 1 1269
##sequence-region   ACPB03041709 1 1269
##sequence-region   ACPB03041710 1 1269
##sequence-region   ACPB03041711 1 1269
##sequence-region   ACPB03041712 1 1269
##sequence-region   ACPB03041713 1 1269
##sequence-region   ACPB03041714 1 1269
##sequence-region   ACPB03041715 1 1269
##sequence-region   ACPB03041716 1 1269
##sequence-region   ACPB03041717 1 1269
##sequence-region   ACPB03041718 1 1269
##sequence-region   ACPB03041719 1 1268
##sequence-region   ACPB03041720 1 1268
##sequence-region   ACPB03041721 1 1268
##sequence-region   ACPB03041722 1 1268
##sequence-region   ACPB03041723 1 1268
##sequence-region   ACPB03041724 1 1268
##sequence-region   ACPB03041725 1 1268
##sequence-region   ACPB03041726 1 1268
##sequence-region   ACPB03041727 1 1268
##sequence-region   ACPB03041728 1 1268
##sequence-region   ACPB03041729 1 1268
##sequence-region   ACPB03041730 1 1268
##sequence-region   ACPB03041731 1 1268
##sequence-region   ACPB03041732 1 1268
##sequence-region   ACPB03041733 1 1268
##sequence-region   ACPB03041734 1 1268
##sequence-region   ACPB03041735 1 1268
##sequence-region   ACPB03041736 1 1268
##sequence-region   ACPB03041737 1 1268
##sequence-region   ACPB03041738 1 1267
##sequence-region   ACPB03041739 1 1267
##sequence-region   ACPB03041740 1 1267
##sequence-region   ACPB03041741 1 1267
##sequence-region   ACPB03041742 1 1242
##sequence-region   ACPB03041743 1 1267
##sequence-region   ACPB03041744 1 1267
##sequence-region   ACPB03041745 1 1267
##sequence-region   ACPB03041746 1 1267
##sequence-region   ACPB03041747 1 1267
##sequence-region   ACPB03041748 1 1267
##sequence-region   ACPB03041749 1 1267
##sequence-region   ACPB03041750 1 1267
##sequence-region   ACPB03041751 1 1267
##sequence-region   ACPB03041752 1 1267
##sequence-region   ACPB03041753 1 1267
##sequence-region   ACPB03041754 1 1266
##sequence-region   ACPB03041755 1 1266
##sequence-region   ACPB03041756 1 1266
##sequence-region   ACPB03041757 1 1266
##sequence-region   ACPB03041758 1 1266
##sequence-region   ACPB03041759 1 1266
##sequence-region   ACPB03041760 1 1266
##sequence-region   ACPB03041761 1 1266
##sequence-region   ACPB03041762 1 1266
##sequence-region   ACPB03041763 1 1266
##sequence-region   ACPB03041764 1 1266
##sequence-region   ACPB03041765 1 1266
##sequence-region   ACPB03041766 1 1266
##sequence-region   ACPB03041767 1 2377
##sequence-region   ACPB03041768 1 1266
##sequence-region   ACPB03041769 1 1266
##sequence-region   ACPB03041770 1 1266
##sequence-region   ACPB03041771 1 1265
##sequence-region   ACPB03041772 1 1265
##sequence-region   ACPB03041773 1 1265
##sequence-region   ACPB03041774 1 1265
##sequence-region   ACPB03041775 1 1265
##sequence-region   ACPB03041776 1 1265
##sequence-region   ACPB03041777 1 1265
##sequence-region   ACPB03041778 1 1265
##sequence-region   ACPB03041779 1 1265
##sequence-region   ACPB03041780 1 1265
##sequence-region   ACPB03041781 1 1265
##sequence-region   ACPB03041782 1 1265
##sequence-region   ACPB03041783 1 1265
##sequence-region   ACPB03041784 1 1264
##sequence-region   ACPB03041785 1 1264
##sequence-region   ACPB03041786 1 1264
##sequence-region   ACPB03041787 1 1239
##sequence-region   ACPB03041788 1 1264
##sequence-region   ACPB03041789 1 1264
##sequence-region   ACPB03041790 1 1264
##sequence-region   ACPB03041791 1 1264
##sequence-region   ACPB03041792 1 1264
##sequence-region   ACPB03041793 1 1264
##sequence-region   ACPB03041794 1 1264
##sequence-region   ACPB03041795 1 1264
##sequence-region   ACPB03041796 1 1264
##sequence-region   ACPB03041797 1 1264
##sequence-region   ACPB03041798 1 1264
##sequence-region   ACPB03041799 1 1264
##sequence-region   ACPB03041800 1 1264
##sequence-region   ACPB03041801 1 1264
##sequence-region   ACPB03041802 1 1264
##sequence-region   ACPB03041803 1 1264
##sequence-region   ACPB03041804 1 1263
##sequence-region   ACPB03041805 1 1263
##sequence-region   ACPB03041806 1 1263
##sequence-region   ACPB03041807 1 1263
##sequence-region   ACPB03041808 1 1263
##sequence-region   ACPB03041809 1 1263
##sequence-region   ACPB03041810 1 1263
##sequence-region   ACPB03041811 1 1263
##sequence-region   ACPB03041812 1 1263
##sequence-region   ACPB03041813 1 1263
##sequence-region   ACPB03041814 1 1263
##sequence-region   ACPB03041815 1 1263
##sequence-region   ACPB03041816 1 1263
##sequence-region   ACPB03041817 1 1263
##sequence-region   ACPB03041818 1 1263
##sequence-region   ACPB03041819 1 1262
##sequence-region   ACPB03041820 1 1262
##sequence-region   ACPB03041821 1 1262
##sequence-region   ACPB03041822 1 1262
##sequence-region   ACPB03041823 1 1262
##sequence-region   ACPB03041824 1 1262
##sequence-region   ACPB03041825 1 1262
##sequence-region   ACPB03041826 1 1262
##sequence-region   ACPB03041827 1 1262
##sequence-region   ACPB03041828 1 1261
##sequence-region   ACPB03041829 1 1261
##sequence-region   ACPB03041830 1 1261
##sequence-region   ACPB03041831 1 1261
##sequence-region   ACPB03041832 1 1236
##sequence-region   ACPB03041833 1 1261
##sequence-region   ACPB03041834 1 1261
##sequence-region   ACPB03041835 1 1261
##sequence-region   ACPB03041836 1 1261
##sequence-region   ACPB03041837 1 1236
##sequence-region   ACPB03041838 1 1261
##sequence-region   ACPB03041839 1 1261
##sequence-region   ACPB03041840 1 1261
##sequence-region   ACPB03041841 1 1236
##sequence-region   ACPB03041842 1 1260
##sequence-region   ACPB03041843 1 1260
##sequence-region   ACPB03041844 1 1260
##sequence-region   ACPB03041845 1 1260
##sequence-region   ACPB03041846 1 1260
##sequence-region   ACPB03041847 1 1260
##sequence-region   ACPB03041848 1 1260
##sequence-region   ACPB03041849 1 1260
##sequence-region   ACPB03041850 1 1260
##sequence-region   ACPB03041851 1 1260
##sequence-region   ACPB03041852 1 1260
##sequence-region   ACPB03041853 1 1260
##sequence-region   ACPB03041854 1 1260
##sequence-region   ACPB03041855 1 1260
##sequence-region   ACPB03041856 1 1260
##sequence-region   ACPB03041857 1 1260
##sequence-region   ACPB03041858 1 1260
##sequence-region   ACPB03041859 1 1260
##sequence-region   ACPB03041860 1 1260
##sequence-region   ACPB03041861 1 1260
##sequence-region   ACPB03041862 1 1259
##sequence-region   ACPB03041863 1 1259
##sequence-region   ACPB03041864 1 1259
##sequence-region   ACPB03041865 1 1259
##sequence-region   ACPB03041866 1 1259
##sequence-region   ACPB03041867 1 1259
##sequence-region   ACPB03041868 1 1259
##sequence-region   ACPB03041869 1 1259
##sequence-region   ACPB03041870 1 1259
##sequence-region   ACPB03041871 1 1259
##sequence-region   ACPB03041872 1 1258
##sequence-region   ACPB03041873 1 1258
##sequence-region   ACPB03041874 1 1258
##sequence-region   ACPB03041875 1 1258
##sequence-region   ACPB03041876 1 1258
##sequence-region   ACPB03041877 1 1258
##sequence-region   ACPB03041878 1 1258
##sequence-region   ACPB03041879 1 1258
##sequence-region   ACPB03041880 1 1258
##sequence-region   ACPB03041881 1 1258
##sequence-region   ACPB03041882 1 1258
##sequence-region   ACPB03041883 1 1258
##sequence-region   ACPB03041884 1 1258
##sequence-region   ACPB03041885 1 1258
##sequence-region   ACPB03041886 1 1258
##sequence-region   ACPB03041887 1 1257
##sequence-region   ACPB03041888 1 1257
##sequence-region   ACPB03041889 1 1257
##sequence-region   ACPB03041890 1 1257
##sequence-region   ACPB03041891 1 1257
##sequence-region   ACPB03041892 1 1257
##sequence-region   ACPB03041893 1 1257
##sequence-region   ACPB03041894 1 1257
##sequence-region   ACPB03041895 1 1257
##sequence-region   ACPB03041896 1 1257
##sequence-region   ACPB03041897 1 1257
##sequence-region   ACPB03041898 1 1257
##sequence-region   ACPB03041899 1 1257
##sequence-region   ACPB03041900 1 1257
##sequence-region   ACPB03041901 1 1256
##sequence-region   ACPB03041902 1 1256
##sequence-region   ACPB03041903 1 1135
##sequence-region   ACPB03041904 1 1256
##sequence-region   ACPB03041905 1 1256
##sequence-region   ACPB03041906 1 1256
##sequence-region   ACPB03041907 1 1256
##sequence-region   ACPB03041908 1 1256
##sequence-region   ACPB03041909 1 1256
##sequence-region   ACPB03041910 1 1256
##sequence-region   ACPB03041911 1 1256
##sequence-region   ACPB03041912 1 1255
##sequence-region   ACPB03041913 1 1255
##sequence-region   ACPB03041914 1 1255
##sequence-region   ACPB03041915 1 1255
##sequence-region   ACPB03041916 1 1255
##sequence-region   ACPB03041917 1 1255
##sequence-region   ACPB03041918 1 1255
##sequence-region   ACPB03041919 1 1255
##sequence-region   ACPB03041920 1 1255
##sequence-region   ACPB03041921 1 1255
##sequence-region   ACPB03041922 1 1255
##sequence-region   ACPB03041923 1 1255
##sequence-region   ACPB03041924 1 1255
##sequence-region   ACPB03041925 1 1255
##sequence-region   ACPB03041926 1 1255
##sequence-region   ACPB03041927 1 1255
##sequence-region   ACPB03041928 1 1255
##sequence-region   ACPB03041929 1 1255
##sequence-region   ACPB03041930 1 1255
##sequence-region   ACPB03041931 1 1254
##sequence-region   ACPB03041932 1 1254
##sequence-region   ACPB03041933 1 1254
##sequence-region   ACPB03041934 1 1254
##sequence-region   ACPB03041935 1 1254
##sequence-region   ACPB03041936 1 1254
##sequence-region   ACPB03041937 1 1254
##sequence-region   ACPB03041938 1 1254
##sequence-region   ACPB03041939 1 1254
##sequence-region   ACPB03041940 1 1254
##sequence-region   ACPB03041941 1 1254
##sequence-region   ACPB03041942 1 1254
##sequence-region   ACPB03041943 1 1254
##sequence-region   ACPB03041944 1 1254
##sequence-region   ACPB03041945 1 1254
##sequence-region   ACPB03041946 1 1254
##sequence-region   ACPB03041947 1 1253
##sequence-region   ACPB03041948 1 1253
##sequence-region   ACPB03041949 1 1253
##sequence-region   ACPB03041950 1 1253
##sequence-region   ACPB03041951 1 1253
##sequence-region   ACPB03041952 1 1253
##sequence-region   ACPB03041953 1 1253
##sequence-region   ACPB03041954 1 1253
##sequence-region   ACPB03041955 1 1253
##sequence-region   ACPB03041956 1 1253
##sequence-region   ACPB03041957 1 1253
##sequence-region   ACPB03041958 1 1253
##sequence-region   ACPB03041959 1 1253
##sequence-region   ACPB03041960 1 1253
##sequence-region   ACPB03041961 1 1252
##sequence-region   ACPB03041962 1 1252
##sequence-region   ACPB03041963 1 1252
##sequence-region   ACPB03041964 1 1252
##sequence-region   ACPB03041965 1 1252
##sequence-region   ACPB03041966 1 1252
##sequence-region   ACPB03041967 1 1252
##sequence-region   ACPB03041968 1 1252
##sequence-region   ACPB03041969 1 1252
##sequence-region   ACPB03041970 1 1252
##sequence-region   ACPB03041971 1 1223
##sequence-region   ACPB03041972 1 1252
##sequence-region   ACPB03041973 1 1252
##sequence-region   ACPB03041974 1 1252
##sequence-region   ACPB03041975 1 1252
##sequence-region   ACPB03041976 1 1252
##sequence-region   ACPB03041977 1 1252
##sequence-region   ACPB03041978 1 1252
##sequence-region   ACPB03041979 1 1252
##sequence-region   ACPB03041980 1 1252
##sequence-region   ACPB03041981 1 1251
##sequence-region   ACPB03041982 1 1251
##sequence-region   ACPB03041983 1 1251
##sequence-region   ACPB03041984 1 1251
##sequence-region   ACPB03041985 1 1251
##sequence-region   ACPB03041986 1 1251
##sequence-region   ACPB03041987 1 1251
##sequence-region   ACPB03041988 1 1251
##sequence-region   ACPB03041989 1 1251
##sequence-region   ACPB03041990 1 1251
##sequence-region   ACPB03041991 1 1251
##sequence-region   ACPB03041992 1 1251
##sequence-region   ACPB03041993 1 1251
##sequence-region   ACPB03041994 1 1251
##sequence-region   ACPB03041995 1 1251
##sequence-region   ACPB03041996 1 1251
##sequence-region   ACPB03041997 1 1250
##sequence-region   ACPB03041998 1 1250
##sequence-region   ACPB03041999 1 1250
##sequence-region   ACPB03042000 1 1250
##sequence-region   ACPB03042001 1 1250
##sequence-region   ACPB03042002 1 1250
##sequence-region   ACPB03042003 1 1250
##sequence-region   ACPB03042004 1 1250
##sequence-region   ACPB03042005 1 1250
##sequence-region   ACPB03042006 1 1250
##sequence-region   ACPB03042007 1 1250
##sequence-region   ACPB03042008 1 1250
##sequence-region   ACPB03042009 1 1250
##sequence-region   ACPB03042010 1 1250
##sequence-region   ACPB03042011 1 1250
##sequence-region   ACPB03042012 1 1250
##sequence-region   ACPB03042013 1 1250
##sequence-region   ACPB03042014 1 1249
##sequence-region   ACPB03042015 1 1249
##sequence-region   ACPB03042016 1 1249
##sequence-region   ACPB03042017 1 1249
##sequence-region   ACPB03042018 1 1249
##sequence-region   ACPB03042019 1 1249
##sequence-region   ACPB03042020 1 1249
##sequence-region   ACPB03042021 1 1249
##sequence-region   ACPB03042022 1 1249
##sequence-region   ACPB03042023 1 1249
##sequence-region   ACPB03042024 1 1249
##sequence-region   ACPB03042025 1 1249
##sequence-region   ACPB03042026 1 1249
##sequence-region   ACPB03042027 1 1249
##sequence-region   ACPB03042028 1 1249
##sequence-region   ACPB03042029 1 1249
##sequence-region   ACPB03042030 1 1249
##sequence-region   ACPB03042031 1 1249
##sequence-region   ACPB03042032 1 1249
##sequence-region   ACPB03042033 1 1249
##sequence-region   ACPB03042034 1 1248
##sequence-region   ACPB03042035 1 1248
##sequence-region   ACPB03042036 1 1248
##sequence-region   ACPB03042037 1 1248
##sequence-region   ACPB03042038 1 1248
##sequence-region   ACPB03042039 1 1248
##sequence-region   ACPB03042040 1 1248
##sequence-region   ACPB03042041 1 1248
##sequence-region   ACPB03042042 1 1248
##sequence-region   ACPB03042043 1 1248
##sequence-region   ACPB03042044 1 1248
##sequence-region   ACPB03042045 1 1248
##sequence-region   ACPB03042046 1 1248
##sequence-region   ACPB03042047 1 1248
##sequence-region   ACPB03042048 1 1248
##sequence-region   ACPB03042049 1 1248
##sequence-region   ACPB03042050 1 1248
##sequence-region   ACPB03042051 1 1248
##sequence-region   ACPB03042052 1 1248
##sequence-region   ACPB03042053 1 1248
##sequence-region   ACPB03042054 1 1248
##sequence-region   ACPB03042055 1 1247
##sequence-region   ACPB03042056 1 1247
##sequence-region   ACPB03042057 1 1247
##sequence-region   ACPB03042058 1 1247
##sequence-region   ACPB03042059 1 1247
##sequence-region   ACPB03042060 1 1247
##sequence-region   ACPB03042061 1 1247
##sequence-region   ACPB03042062 1 1247
##sequence-region   ACPB03042063 1 1247
##sequence-region   ACPB03042064 1 1247
##sequence-region   ACPB03042065 1 1247
##sequence-region   ACPB03042066 1 1247
##sequence-region   ACPB03042067 1 1247
##sequence-region   ACPB03042068 1 1247
##sequence-region   ACPB03042069 1 1247
##sequence-region   ACPB03042070 1 1247
##sequence-region   ACPB03042071 1 1247
##sequence-region   ACPB03042072 1 1247
##sequence-region   ACPB03042073 1 1247
##sequence-region   ACPB03042074 1 1246
##sequence-region   ACPB03042075 1 1246
##sequence-region   ACPB03042076 1 1246
##sequence-region   ACPB03042077 1 1246
##sequence-region   ACPB03042078 1 1246
##sequence-region   ACPB03042079 1 1246
##sequence-region   ACPB03042080 1 1246
##sequence-region   ACPB03042081 1 1246
##sequence-region   ACPB03042082 1 1246
##sequence-region   ACPB03042083 1 1246
##sequence-region   ACPB03042084 1 1246
##sequence-region   ACPB03042085 1 1246
##sequence-region   ACPB03042086 1 1246
##sequence-region   ACPB03042087 1 1246
##sequence-region   ACPB03042088 1 1246
##sequence-region   ACPB03042089 1 2429
##sequence-region   ACPB03042090 1 1246
##sequence-region   ACPB03042091 1 1246
##sequence-region   ACPB03042092 1 1245
##sequence-region   ACPB03042093 1 1245
##sequence-region   ACPB03042094 1 1245
##sequence-region   ACPB03042095 1 1245
##sequence-region   ACPB03042096 1 1245
##sequence-region   ACPB03042097 1 1245
##sequence-region   ACPB03042098 1 1245
##sequence-region   ACPB03042099 1 1245
##sequence-region   ACPB03042100 1 1245
##sequence-region   ACPB03042101 1 1245
##sequence-region   ACPB03042102 1 1245
##sequence-region   ACPB03042103 1 2357
##sequence-region   ACPB03042104 1 1245
##sequence-region   ACPB03042105 1 1245
##sequence-region   ACPB03042106 1 1245
##sequence-region   ACPB03042107 1 1245
##sequence-region   ACPB03042108 1 1245
##sequence-region   ACPB03042109 1 1244
##sequence-region   ACPB03042110 1 1244
##sequence-region   ACPB03042111 1 1244
##sequence-region   ACPB03042112 1 1244
##sequence-region   ACPB03042113 1 1244
##sequence-region   ACPB03042114 1 1244
##sequence-region   ACPB03042115 1 1244
##sequence-region   ACPB03042116 1 1244
##sequence-region   ACPB03042117 1 1244
##sequence-region   ACPB03042118 1 1244
##sequence-region   ACPB03042119 1 1244
##sequence-region   ACPB03042120 1 1244
##sequence-region   ACPB03042121 1 1244
##sequence-region   ACPB03042122 1 1244
##sequence-region   ACPB03042123 1 1244
##sequence-region   ACPB03042124 1 1244
##sequence-region   ACPB03042125 1 1244
##sequence-region   ACPB03042126 1 1244
##sequence-region   ACPB03042127 1 1244
##sequence-region   ACPB03042128 1 1244
##sequence-region   ACPB03042129 1 1244
##sequence-region   ACPB03042130 1 1243
##sequence-region   ACPB03042131 1 1243
##sequence-region   ACPB03042132 1 1243
##sequence-region   ACPB03042133 1 1243
##sequence-region   ACPB03042134 1 1243
##sequence-region   ACPB03042135 1 1243
##sequence-region   ACPB03042136 1 1243
##sequence-region   ACPB03042137 1 1243
##sequence-region   ACPB03042138 1 1243
##sequence-region   ACPB03042139 1 1243
##sequence-region   ACPB03042140 1 1243
##sequence-region   ACPB03042141 1 1243
##sequence-region   ACPB03042142 1 1243
##sequence-region   ACPB03042143 1 1243
##sequence-region   ACPB03042144 1 1243
##sequence-region   ACPB03042145 1 1243
##sequence-region   ACPB03042146 1 1243
##sequence-region   ACPB03042147 1 1243
##sequence-region   ACPB03042148 1 1242
##sequence-region   ACPB03042149 1 1242
##sequence-region   ACPB03042150 1 1242
##sequence-region   ACPB03042151 1 1242
##sequence-region   ACPB03042152 1 1242
##sequence-region   ACPB03042153 1 1242
##sequence-region   ACPB03042154 1 1242
##sequence-region   ACPB03042155 1 1242
##sequence-region   ACPB03042156 1 1242
##sequence-region   ACPB03042157 1 1242
##sequence-region   ACPB03042158 1 1242
##sequence-region   ACPB03042159 1 1242
##sequence-region   ACPB03042160 1 1242
##sequence-region   ACPB03042161 1 1242
##sequence-region   ACPB03042162 1 1242
##sequence-region   ACPB03042163 1 1242
##sequence-region   ACPB03042164 1 1217
##sequence-region   ACPB03042165 1 1242
##sequence-region   ACPB03042166 1 1242
##sequence-region   ACPB03042167 1 1242
##sequence-region   ACPB03042168 1 1242
##sequence-region   ACPB03042169 1 1241
##sequence-region   ACPB03042170 1 1241
##sequence-region   ACPB03042171 1 1241
##sequence-region   ACPB03042172 1 1241
##sequence-region   ACPB03042173 1 1241
##sequence-region   ACPB03042174 1 1241
##sequence-region   ACPB03042175 1 1241
##sequence-region   ACPB03042176 1 1241
##sequence-region   ACPB03042177 1 1241
##sequence-region   ACPB03042178 1 1241
##sequence-region   ACPB03042179 1 1241
##sequence-region   ACPB03042180 1 1241
##sequence-region   ACPB03042181 1 1241
##sequence-region   ACPB03042182 1 1241
##sequence-region   ACPB03042183 1 1241
##sequence-region   ACPB03042184 1 1241
##sequence-region   ACPB03042185 1 1241
##sequence-region   ACPB03042186 1 1241
##sequence-region   ACPB03042187 1 1241
##sequence-region   ACPB03042188 1 1241
##sequence-region   ACPB03042189 1 1241
##sequence-region   ACPB03042190 1 1240
##sequence-region   ACPB03042191 1 1240
##sequence-region   ACPB03042192 1 1240
##sequence-region   ACPB03042193 1 1240
##sequence-region   ACPB03042194 1 1240
##sequence-region   ACPB03042195 1 1240
##sequence-region   ACPB03042196 1 1240
##sequence-region   ACPB03042197 1 1240
##sequence-region   ACPB03042198 1 1240
##sequence-region   ACPB03042199 1 1240
##sequence-region   ACPB03042200 1 1240
##sequence-region   ACPB03042201 1 1240
##sequence-region   ACPB03042202 1 1240
##sequence-region   ACPB03042203 1 1240
##sequence-region   ACPB03042204 1 1240
##sequence-region   ACPB03042205 1 1240
##sequence-region   ACPB03042206 1 1240
##sequence-region   ACPB03042207 1 1240
##sequence-region   ACPB03042208 1 1239
##sequence-region   ACPB03042209 1 1239
##sequence-region   ACPB03042210 1 1239
##sequence-region   ACPB03042211 1 1239
##sequence-region   ACPB03042212 1 1239
##sequence-region   ACPB03042213 1 1239
##sequence-region   ACPB03042214 1 1239
##sequence-region   ACPB03042215 1 1239
##sequence-region   ACPB03042216 1 1239
##sequence-region   ACPB03042217 1 1239
##sequence-region   ACPB03042218 1 1238
##sequence-region   ACPB03042219 1 1238
##sequence-region   ACPB03042220 1 1238
##sequence-region   ACPB03042221 1 1238
##sequence-region   ACPB03042222 1 1238
##sequence-region   ACPB03042223 1 1238
##sequence-region   ACPB03042224 1 1238
##sequence-region   ACPB03042225 1 1238
##sequence-region   ACPB03042226 1 1238
##sequence-region   ACPB03042227 1 1238
##sequence-region   ACPB03042228 1 1238
##sequence-region   ACPB03042229 1 1238
##sequence-region   ACPB03042230 1 1238
##sequence-region   ACPB03042231 1 1238
##sequence-region   ACPB03042232 1 1238
##sequence-region   ACPB03042233 1 1238
##sequence-region   ACPB03042234 1 1238
##sequence-region   ACPB03042235 1 1238
##sequence-region   ACPB03042236 1 1238
##sequence-region   ACPB03042237 1 1237
##sequence-region   ACPB03042238 1 1237
##sequence-region   ACPB03042239 1 1237
##sequence-region   ACPB03042240 1 1237
##sequence-region   ACPB03042241 1 1237
##sequence-region   ACPB03042242 1 1237
##sequence-region   ACPB03042243 1 1237
##sequence-region   ACPB03042244 1 1237
##sequence-region   ACPB03042245 1 1237
##sequence-region   ACPB03042246 1 1237
##sequence-region   ACPB03042247 1 1237
##sequence-region   ACPB03042248 1 1237
##sequence-region   ACPB03042249 1 1237
##sequence-region   ACPB03042250 1 1237
##sequence-region   ACPB03042251 1 1237
##sequence-region   ACPB03042252 1 1236
##sequence-region   ACPB03042253 1 1236
##sequence-region   ACPB03042254 1 1236
##sequence-region   ACPB03042255 1 1236
##sequence-region   ACPB03042256 1 1236
##sequence-region   ACPB03042257 1 1236
##sequence-region   ACPB03042258 1 1236
##sequence-region   ACPB03042259 1 1236
##sequence-region   ACPB03042260 1 1236
##sequence-region   ACPB03042261 1 1236
##sequence-region   ACPB03042262 1 1236
##sequence-region   ACPB03042263 1 1236
##sequence-region   ACPB03042264 1 1236
##sequence-region   ACPB03042265 1 1236
##sequence-region   ACPB03042266 1 1236
##sequence-region   ACPB03042267 1 1236
##sequence-region   ACPB03042268 1 1236
##sequence-region   ACPB03042269 1 1235
##sequence-region   ACPB03042270 1 1235
##sequence-region   ACPB03042271 1 1235
##sequence-region   ACPB03042272 1 1235
##sequence-region   ACPB03042273 1 1235
##sequence-region   ACPB03042274 1 1235
##sequence-region   ACPB03042275 1 1235
##sequence-region   ACPB03042276 1 1235
##sequence-region   ACPB03042277 1 1235
##sequence-region   ACPB03042278 1 1235
##sequence-region   ACPB03042279 1 1234
##sequence-region   ACPB03042280 1 1234
##sequence-region   ACPB03042281 1 1234
##sequence-region   ACPB03042282 1 1234
##sequence-region   ACPB03042283 1 1234
##sequence-region   ACPB03042284 1 1234
##sequence-region   ACPB03042285 1 1234
##sequence-region   ACPB03042286 1 1234
##sequence-region   ACPB03042287 1 1233
##sequence-region   ACPB03042288 1 1233
##sequence-region   ACPB03042289 1 1233
##sequence-region   ACPB03042290 1 1233
##sequence-region   ACPB03042291 1 1233
##sequence-region   ACPB03042292 1 1233
##sequence-region   ACPB03042293 1 1233
##sequence-region   ACPB03042294 1 1233
##sequence-region   ACPB03042295 1 1233
##sequence-region   ACPB03042296 1 1233
##sequence-region   ACPB03042297 1 1233
##sequence-region   ACPB03042298 1 1233
##sequence-region   ACPB03042299 1 1233
##sequence-region   ACPB03042300 1 1233
##sequence-region   ACPB03042301 1 1233
##sequence-region   ACPB03042302 1 1233
##sequence-region   ACPB03042303 1 1233
##sequence-region   ACPB03042304 1 1233
##sequence-region   ACPB03042305 1 1233
##sequence-region   ACPB03042306 1 1233
##sequence-region   ACPB03042307 1 1233
##sequence-region   ACPB03042308 1 1233
##sequence-region   ACPB03042309 1 1233
##sequence-region   ACPB03042310 1 1232
##sequence-region   ACPB03042311 1 1232
##sequence-region   ACPB03042312 1 1232
##sequence-region   ACPB03042313 1 1232
##sequence-region   ACPB03042314 1 1232
##sequence-region   ACPB03042315 1 1232
##sequence-region   ACPB03042316 1 1232
##sequence-region   ACPB03042317 1 1232
##sequence-region   ACPB03042318 1 1232
##sequence-region   ACPB03042319 1 1232
##sequence-region   ACPB03042320 1 1232
##sequence-region   ACPB03042321 1 1232
##sequence-region   ACPB03042322 1 1232
##sequence-region   ACPB03042323 1 1231
##sequence-region   ACPB03042324 1 1231
##sequence-region   ACPB03042325 1 1231
##sequence-region   ACPB03042326 1 1231
##sequence-region   ACPB03042327 1 1231
##sequence-region   ACPB03042328 1 1231
##sequence-region   ACPB03042329 1 1172
##sequence-region   ACPB03042330 1 1231
##sequence-region   ACPB03042331 1 1231
##sequence-region   ACPB03042332 1 1231
##sequence-region   ACPB03042333 1 1231
##sequence-region   ACPB03042334 1 1231
##sequence-region   ACPB03042335 1 1206
##sequence-region   ACPB03042336 1 1231
##sequence-region   ACPB03042337 1 1231
##sequence-region   ACPB03042338 1 1230
##sequence-region   ACPB03042339 1 1230
##sequence-region   ACPB03042340 1 1230
##sequence-region   ACPB03042341 1 2242
##sequence-region   ACPB03042342 1 1230
##sequence-region   ACPB03042343 1 1230
##sequence-region   ACPB03042344 1 1230
##sequence-region   ACPB03042345 1 1230
##sequence-region   ACPB03042346 1 1230
##sequence-region   ACPB03042347 1 1230
##sequence-region   ACPB03042348 1 1230
##sequence-region   ACPB03042349 1 1230
##sequence-region   ACPB03042350 1 1230
##sequence-region   ACPB03042351 1 1230
##sequence-region   ACPB03042352 1 1230
##sequence-region   ACPB03042353 1 1230
##sequence-region   ACPB03042354 1 1229
##sequence-region   ACPB03042355 1 1229
##sequence-region   ACPB03042356 1 1177
##sequence-region   ACPB03042357 1 1229
##sequence-region   ACPB03042358 1 1229
##sequence-region   ACPB03042359 1 1229
##sequence-region   ACPB03042360 1 1229
##sequence-region   ACPB03042361 1 1229
##sequence-region   ACPB03042362 1 1229
##sequence-region   ACPB03042363 1 1229
##sequence-region   ACPB03042364 1 1229
##sequence-region   ACPB03042365 1 1229
##sequence-region   ACPB03042366 1 1229
##sequence-region   ACPB03042367 1 1229
##sequence-region   ACPB03042368 1 1229
##sequence-region   ACPB03042369 1 1229
##sequence-region   ACPB03042370 1 1229
##sequence-region   ACPB03042371 1 1229
##sequence-region   ACPB03042372 1 1229
##sequence-region   ACPB03042373 1 1228
##sequence-region   ACPB03042374 1 1228
##sequence-region   ACPB03042375 1 1228
##sequence-region   ACPB03042376 1 1228
##sequence-region   ACPB03042377 1 1228
##sequence-region   ACPB03042378 1 1228
##sequence-region   ACPB03042379 1 1228
##sequence-region   ACPB03042380 1 1228
##sequence-region   ACPB03042381 1 1228
##sequence-region   ACPB03042382 1 1228
##sequence-region   ACPB03042383 1 1228
##sequence-region   ACPB03042384 1 1228
##sequence-region   ACPB03042385 1 1228
##sequence-region   ACPB03042386 1 1228
##sequence-region   ACPB03042387 1 1228
##sequence-region   ACPB03042388 1 1227
##sequence-region   ACPB03042389 1 1227
##sequence-region   ACPB03042390 1 1227
##sequence-region   ACPB03042391 1 1227
##sequence-region   ACPB03042392 1 1227
##sequence-region   ACPB03042393 1 1227
##sequence-region   ACPB03042394 1 1227
##sequence-region   ACPB03042395 1 1227
##sequence-region   ACPB03042396 1 1227
##sequence-region   ACPB03042397 1 1227
##sequence-region   ACPB03042398 1 1227
##sequence-region   ACPB03042399 1 1227
##sequence-region   ACPB03042400 1 1227
##sequence-region   ACPB03042401 1 1227
##sequence-region   ACPB03042402 1 1227
##sequence-region   ACPB03042403 1 1227
##sequence-region   ACPB03042404 1 1227
##sequence-region   ACPB03042405 1 1227
##sequence-region   ACPB03042406 1 1226
##sequence-region   ACPB03042407 1 1226
##sequence-region   ACPB03042408 1 1226
##sequence-region   ACPB03042409 1 1226
##sequence-region   ACPB03042410 1 1226
##sequence-region   ACPB03042411 1 1226
##sequence-region   ACPB03042412 1 1226
##sequence-region   ACPB03042413 1 1226
##sequence-region   ACPB03042414 1 1226
##sequence-region   ACPB03042415 1 1226
##sequence-region   ACPB03042416 1 1226
##sequence-region   ACPB03042417 1 1226
##sequence-region   ACPB03042418 1 1226
##sequence-region   ACPB03042419 1 1226
##sequence-region   ACPB03042420 1 1226
##sequence-region   ACPB03042421 1 1226
##sequence-region   ACPB03042422 1 1226
##sequence-region   ACPB03042423 1 1225
##sequence-region   ACPB03042424 1 1225
##sequence-region   ACPB03042425 1 1225
##sequence-region   ACPB03042426 1 1225
##sequence-region   ACPB03042427 1 1225
##sequence-region   ACPB03042428 1 1225
##sequence-region   ACPB03042429 1 1225
##sequence-region   ACPB03042430 1 1225
##sequence-region   ACPB03042431 1 1225
##sequence-region   ACPB03042432 1 1225
##sequence-region   ACPB03042433 1 1225
##sequence-region   ACPB03042434 1 1225
##sequence-region   ACPB03042435 1 1225
##sequence-region   ACPB03042436 1 1225
##sequence-region   ACPB03042437 1 1225
##sequence-region   ACPB03042438 1 1225
##sequence-region   ACPB03042439 1 1225
##sequence-region   ACPB03042440 1 1225
##sequence-region   ACPB03042441 1 1225
##sequence-region   ACPB03042442 1 1224
##sequence-region   ACPB03042443 1 1224
##sequence-region   ACPB03042444 1 1224
##sequence-region   ACPB03042445 1 1224
##sequence-region   ACPB03042446 1 1224
##sequence-region   ACPB03042447 1 1224
##sequence-region   ACPB03042448 1 1224
##sequence-region   ACPB03042449 1 1224
##sequence-region   ACPB03042450 1 1224
##sequence-region   ACPB03042451 1 1224
##sequence-region   ACPB03042452 1 1224
##sequence-region   ACPB03042453 1 1223
##sequence-region   ACPB03042454 1 1223
##sequence-region   ACPB03042455 1 1223
##sequence-region   ACPB03042456 1 1223
##sequence-region   ACPB03042457 1 1223
##sequence-region   ACPB03042458 1 1223
##sequence-region   ACPB03042459 1 1223
##sequence-region   ACPB03042460 1 1223
##sequence-region   ACPB03042461 1 1223
##sequence-region   ACPB03042462 1 1223
##sequence-region   ACPB03042463 1 1223
##sequence-region   ACPB03042464 1 1223
##sequence-region   ACPB03042465 1 1223
##sequence-region   ACPB03042466 1 1223
##sequence-region   ACPB03042467 1 1222
##sequence-region   ACPB03042468 1 1222
##sequence-region   ACPB03042469 1 1222
##sequence-region   ACPB03042470 1 1222
##sequence-region   ACPB03042471 1 1222
##sequence-region   ACPB03042472 1 1222
##sequence-region   ACPB03042473 1 1222
##sequence-region   ACPB03042474 1 1222
##sequence-region   ACPB03042475 1 1222
##sequence-region   ACPB03042476 1 1222
##sequence-region   ACPB03042477 1 1222
##sequence-region   ACPB03042478 1 1222
##sequence-region   ACPB03042479 1 1222
##sequence-region   ACPB03042480 1 1222
##sequence-region   ACPB03042481 1 1222
##sequence-region   ACPB03042482 1 1222
##sequence-region   ACPB03042483 1 1222
##sequence-region   ACPB03042484 1 1222
##sequence-region   ACPB03042485 1 1222
##sequence-region   ACPB03042486 1 1222
##sequence-region   ACPB03042487 1 1222
##sequence-region   ACPB03042488 1 1221
##sequence-region   ACPB03042489 1 1221
##sequence-region   ACPB03042490 1 1221
##sequence-region   ACPB03042491 1 1221
##sequence-region   ACPB03042492 1 1221
##sequence-region   ACPB03042493 1 1221
##sequence-region   ACPB03042494 1 1221
##sequence-region   ACPB03042495 1 1221
##sequence-region   ACPB03042496 1 1221
##sequence-region   ACPB03042497 1 1221
##sequence-region   ACPB03042498 1 1221
##sequence-region   ACPB03042499 1 1221
##sequence-region   ACPB03042500 1 1220
##sequence-region   ACPB03042501 1 1220
##sequence-region   ACPB03042502 1 1220
##sequence-region   ACPB03042503 1 1220
##sequence-region   ACPB03042504 1 1220
##sequence-region   ACPB03042505 1 1220
##sequence-region   ACPB03042506 1 1220
##sequence-region   ACPB03042507 1 1220
##sequence-region   ACPB03042508 1 1220
##sequence-region   ACPB03042509 1 1220
##sequence-region   ACPB03042510 1 1220
##sequence-region   ACPB03042511 1 1220
##sequence-region   ACPB03042512 1 1220
##sequence-region   ACPB03042513 1 1220
##sequence-region   ACPB03042514 1 1220
##sequence-region   ACPB03042515 1 1220
##sequence-region   ACPB03042516 1 1220
##sequence-region   ACPB03042517 1 1219
##sequence-region   ACPB03042518 1 1219
##sequence-region   ACPB03042519 1 1219
##sequence-region   ACPB03042520 1 1219
##sequence-region   ACPB03042521 1 1219
##sequence-region   ACPB03042522 1 1219
##sequence-region   ACPB03042523 1 1219
##sequence-region   ACPB03042524 1 1219
##sequence-region   ACPB03042525 1 1219
##sequence-region   ACPB03042526 1 1219
##sequence-region   ACPB03042527 1 1219
##sequence-region   ACPB03042528 1 1219
##sequence-region   ACPB03042529 1 1219
##sequence-region   ACPB03042530 1 1219
##sequence-region   ACPB03042531 1 1219
##sequence-region   ACPB03042532 1 1219
##sequence-region   ACPB03042533 1 1219
##sequence-region   ACPB03042534 1 1219
##sequence-region   ACPB03042535 1 1219
##sequence-region   ACPB03042536 1 1219
##sequence-region   ACPB03042537 1 1219
##sequence-region   ACPB03042538 1 1218
##sequence-region   ACPB03042539 1 1218
##sequence-region   ACPB03042540 1 1218
##sequence-region   ACPB03042541 1 1218
##sequence-region   ACPB03042542 1 1218
##sequence-region   ACPB03042543 1 1218
##sequence-region   ACPB03042544 1 1218
##sequence-region   ACPB03042545 1 1218
##sequence-region   ACPB03042546 1 1218
##sequence-region   ACPB03042547 1 1193
##sequence-region   ACPB03042548 1 1218
##sequence-region   ACPB03042549 1 1217
##sequence-region   ACPB03042550 1 1217
##sequence-region   ACPB03042551 1 1217
##sequence-region   ACPB03042552 1 1217
##sequence-region   ACPB03042553 1 1217
##sequence-region   ACPB03042554 1 1217
##sequence-region   ACPB03042555 1 1217
##sequence-region   ACPB03042556 1 1217
##sequence-region   ACPB03042557 1 1217
##sequence-region   ACPB03042558 1 1217
##sequence-region   ACPB03042559 1 1217
##sequence-region   ACPB03042560 1 1217
##sequence-region   ACPB03042561 1 1217
##sequence-region   ACPB03042562 1 1217
##sequence-region   ACPB03042563 1 1217
##sequence-region   ACPB03042564 1 1216
##sequence-region   ACPB03042565 1 1216
##sequence-region   ACPB03042566 1 1216
##sequence-region   ACPB03042567 1 1216
##sequence-region   ACPB03042568 1 1216
##sequence-region   ACPB03042569 1 1216
##sequence-region   ACPB03042570 1 1216
##sequence-region   ACPB03042571 1 1216
##sequence-region   ACPB03042572 1 1216
##sequence-region   ACPB03042573 1 1216
##sequence-region   ACPB03042574 1 1216
##sequence-region   ACPB03042575 1 1216
##sequence-region   ACPB03042576 1 1216
##sequence-region   ACPB03042577 1 1216
##sequence-region   ACPB03042578 1 1216
##sequence-region   ACPB03042579 1 1216
##sequence-region   ACPB03042580 1 1216
##sequence-region   ACPB03042581 1 1216
##sequence-region   ACPB03042582 1 1216
##sequence-region   ACPB03042583 1 1216
##sequence-region   ACPB03042584 1 1216
##sequence-region   ACPB03042585 1 1215
##sequence-region   ACPB03042586 1 1215
##sequence-region   ACPB03042587 1 1215
##sequence-region   ACPB03042588 1 1215
##sequence-region   ACPB03042589 1 1215
##sequence-region   ACPB03042590 1 1215
##sequence-region   ACPB03042591 1 1215
##sequence-region   ACPB03042592 1 1215
##sequence-region   ACPB03042593 1 1215
##sequence-region   ACPB03042594 1 1215
##sequence-region   ACPB03042595 1 1215
##sequence-region   ACPB03042596 1 1215
##sequence-region   ACPB03042597 1 1215
##sequence-region   ACPB03042598 1 1215
##sequence-region   ACPB03042599 1 1215
##sequence-region   ACPB03042600 1 1215
##sequence-region   ACPB03042601 1 1215
##sequence-region   ACPB03042602 1 1215
##sequence-region   ACPB03042603 1 1215
##sequence-region   ACPB03042604 1 1214
##sequence-region   ACPB03042605 1 1214
##sequence-region   ACPB03042606 1 1214
##sequence-region   ACPB03042607 1 1214
##sequence-region   ACPB03042608 1 1214
##sequence-region   ACPB03042609 1 1214
##sequence-region   ACPB03042610 1 1214
##sequence-region   ACPB03042611 1 1214
##sequence-region   ACPB03042612 1 1214
##sequence-region   ACPB03042613 1 1214
##sequence-region   ACPB03042614 1 1214
##sequence-region   ACPB03042615 1 1213
##sequence-region   ACPB03042616 1 1213
##sequence-region   ACPB03042617 1 1213
##sequence-region   ACPB03042618 1 1213
##sequence-region   ACPB03042619 1 1213
##sequence-region   ACPB03042620 1 1213
##sequence-region   ACPB03042621 1 1213
##sequence-region   ACPB03042622 1 1213
##sequence-region   ACPB03042623 1 1213
##sequence-region   ACPB03042624 1 1213
##sequence-region   ACPB03042625 1 1213
##sequence-region   ACPB03042626 1 1213
##sequence-region   ACPB03042627 1 1212
##sequence-region   ACPB03042628 1 1212
##sequence-region   ACPB03042629 1 1212
##sequence-region   ACPB03042630 1 1212
##sequence-region   ACPB03042631 1 1212
##sequence-region   ACPB03042632 1 1212
##sequence-region   ACPB03042633 1 1212
##sequence-region   ACPB03042634 1 1212
##sequence-region   ACPB03042635 1 1212
##sequence-region   ACPB03042636 1 1212
##sequence-region   ACPB03042637 1 1212
##sequence-region   ACPB03042638 1 1212
##sequence-region   ACPB03042639 1 1212
##sequence-region   ACPB03042640 1 1212
##sequence-region   ACPB03042641 1 1212
##sequence-region   ACPB03042642 1 1212
##sequence-region   ACPB03042643 1 1212
##sequence-region   ACPB03042644 1 1212
##sequence-region   ACPB03042645 1 1212
##sequence-region   ACPB03042646 1 1211
##sequence-region   ACPB03042647 1 1211
##sequence-region   ACPB03042648 1 1211
##sequence-region   ACPB03042649 1 1211
##sequence-region   ACPB03042650 1 1211
##sequence-region   ACPB03042651 1 1211
##sequence-region   ACPB03042652 1 1211
##sequence-region   ACPB03042653 1 1211
##sequence-region   ACPB03042654 1 1211
##sequence-region   ACPB03042655 1 1211
##sequence-region   ACPB03042656 1 1211
##sequence-region   ACPB03042657 1 1211
##sequence-region   ACPB03042658 1 1211
##sequence-region   ACPB03042659 1 1210
##sequence-region   ACPB03042660 1 1210
##sequence-region   ACPB03042661 1 1210
##sequence-region   ACPB03042662 1 1210
##sequence-region   ACPB03042663 1 1210
##sequence-region   ACPB03042664 1 1210
##sequence-region   ACPB03042665 1 1210
##sequence-region   ACPB03042666 1 1210
##sequence-region   ACPB03042667 1 1210
##sequence-region   ACPB03042668 1 1210
##sequence-region   ACPB03042669 1 1210
##sequence-region   ACPB03042670 1 1210
##sequence-region   ACPB03042671 1 1210
##sequence-region   ACPB03042672 1 1210
##sequence-region   ACPB03042673 1 1210
##sequence-region   ACPB03042674 1 1210
##sequence-region   ACPB03042675 1 1210
##sequence-region   ACPB03042676 1 1210
##sequence-region   ACPB03042677 1 1210
##sequence-region   ACPB03042678 1 1210
##sequence-region   ACPB03042679 1 1210
##sequence-region   ACPB03042680 1 1210
##sequence-region   ACPB03042681 1 1210
##sequence-region   ACPB03042682 1 1210
##sequence-region   ACPB03042683 1 1210
##sequence-region   ACPB03042684 1 1210
##sequence-region   ACPB03042685 1 1210
##sequence-region   ACPB03042686 1 1209
##sequence-region   ACPB03042687 1 1209
##sequence-region   ACPB03042688 1 1209
##sequence-region   ACPB03042689 1 1209
##sequence-region   ACPB03042690 1 1209
##sequence-region   ACPB03042691 1 1209
##sequence-region   ACPB03042692 1 1209
##sequence-region   ACPB03042693 1 1209
##sequence-region   ACPB03042694 1 1209
##sequence-region   ACPB03042695 1 1209
##sequence-region   ACPB03042696 1 1209
##sequence-region   ACPB03042697 1 1209
##sequence-region   ACPB03042698 1 1209
##sequence-region   ACPB03042699 1 1209
##sequence-region   ACPB03042700 1 1209
##sequence-region   ACPB03042701 1 1209
##sequence-region   ACPB03042702 1 1209
##sequence-region   ACPB03042703 1 1209
##sequence-region   ACPB03042704 1 1208
##sequence-region   ACPB03042705 1 1208
##sequence-region   ACPB03042706 1 1208
##sequence-region   ACPB03042707 1 1208
##sequence-region   ACPB03042708 1 1208
##sequence-region   ACPB03042709 1 1208
##sequence-region   ACPB03042710 1 1208
##sequence-region   ACPB03042711 1 1208
##sequence-region   ACPB03042712 1 1208
##sequence-region   ACPB03042713 1 1208
##sequence-region   ACPB03042714 1 1208
##sequence-region   ACPB03042715 1 1208
##sequence-region   ACPB03042716 1 1208
##sequence-region   ACPB03042717 1 1208
##sequence-region   ACPB03042718 1 1208
##sequence-region   ACPB03042719 1 1208
##sequence-region   ACPB03042720 1 1207
##sequence-region   ACPB03042721 1 1207
##sequence-region   ACPB03042722 1 1207
##sequence-region   ACPB03042723 1 1207
##sequence-region   ACPB03042724 1 1207
##sequence-region   ACPB03042725 1 1207
##sequence-region   ACPB03042726 1 1207
##sequence-region   ACPB03042727 1 1207
##sequence-region   ACPB03042728 1 1207
##sequence-region   ACPB03042729 1 1207
##sequence-region   ACPB03042730 1 1207
##sequence-region   ACPB03042731 1 1179
##sequence-region   ACPB03042732 1 1207
##sequence-region   ACPB03042733 1 1207
##sequence-region   ACPB03042734 1 1207
##sequence-region   ACPB03042735 1 1207
##sequence-region   ACPB03042736 1 1207
##sequence-region   ACPB03042737 1 1206
##sequence-region   ACPB03042738 1 1206
##sequence-region   ACPB03042739 1 1206
##sequence-region   ACPB03042740 1 1206
##sequence-region   ACPB03042741 1 1206
##sequence-region   ACPB03042742 1 1206
##sequence-region   ACPB03042743 1 1206
##sequence-region   ACPB03042744 1 1206
##sequence-region   ACPB03042745 1 1206
##sequence-region   ACPB03042746 1 1206
##sequence-region   ACPB03042747 1 1206
##sequence-region   ACPB03042748 1 1206
##sequence-region   ACPB03042749 1 1206
##sequence-region   ACPB03042750 1 1206
##sequence-region   ACPB03042751 1 1206
##sequence-region   ACPB03042752 1 1206
##sequence-region   ACPB03042753 1 1206
##sequence-region   ACPB03042754 1 1206
##sequence-region   ACPB03042755 1 1205
##sequence-region   ACPB03042756 1 1205
##sequence-region   ACPB03042757 1 1205
##sequence-region   ACPB03042758 1 1205
##sequence-region   ACPB03042759 1 1205
##sequence-region   ACPB03042760 1 1205
##sequence-region   ACPB03042761 1 1205
##sequence-region   ACPB03042762 1 1205
##sequence-region   ACPB03042763 1 1205
##sequence-region   ACPB03042764 1 1205
##sequence-region   ACPB03042765 1 1204
##sequence-region   ACPB03042766 1 1204
##sequence-region   ACPB03042767 1 1204
##sequence-region   ACPB03042768 1 1204
##sequence-region   ACPB03042769 1 1204
##sequence-region   ACPB03042770 1 1204
##sequence-region   ACPB03042771 1 1204
##sequence-region   ACPB03042772 1 1204
##sequence-region   ACPB03042773 1 1204
##sequence-region   ACPB03042774 1 1204
##sequence-region   ACPB03042775 1 1204
##sequence-region   ACPB03042776 1 1172
##sequence-region   ACPB03042777 1 1204
##sequence-region   ACPB03042778 1 1179
##sequence-region   ACPB03042779 1 1204
##sequence-region   ACPB03042780 1 1203
##sequence-region   ACPB03042781 1 1203
##sequence-region   ACPB03042782 1 1203
##sequence-region   ACPB03042783 1 1203
##sequence-region   ACPB03042784 1 1203
##sequence-region   ACPB03042785 1 1203
##sequence-region   ACPB03042786 1 1203
##sequence-region   ACPB03042787 1 1203
##sequence-region   ACPB03042788 1 1203
##sequence-region   ACPB03042789 1 1203
##sequence-region   ACPB03042790 1 1203
##sequence-region   ACPB03042791 1 1203
##sequence-region   ACPB03042792 1 1203
##sequence-region   ACPB03042793 1 1203
##sequence-region   ACPB03042794 1 1203
##sequence-region   ACPB03042795 1 1203
##sequence-region   ACPB03042796 1 1202
##sequence-region   ACPB03042797 1 1202
##sequence-region   ACPB03042798 1 1202
##sequence-region   ACPB03042799 1 1202
##sequence-region   ACPB03042800 1 1202
##sequence-region   ACPB03042801 1 1202
##sequence-region   ACPB03042802 1 1202
##sequence-region   ACPB03042803 1 1202
##sequence-region   ACPB03042804 1 1202
##sequence-region   ACPB03042805 1 1202
##sequence-region   ACPB03042806 1 1201
##sequence-region   ACPB03042807 1 1201
##sequence-region   ACPB03042808 1 1201
##sequence-region   ACPB03042809 1 1201
##sequence-region   ACPB03042810 1 1201
##sequence-region   ACPB03042811 1 1201
##sequence-region   ACPB03042812 1 1201
##sequence-region   ACPB03042813 1 1201
##sequence-region   ACPB03042814 1 1201
##sequence-region   ACPB03042815 1 1201
##sequence-region   ACPB03042816 1 1201
##sequence-region   ACPB03042817 1 1201
##sequence-region   ACPB03042818 1 1201
##sequence-region   ACPB03042819 1 1201
##sequence-region   ACPB03042820 1 1200
##sequence-region   ACPB03042821 1 1200
##sequence-region   ACPB03042822 1 1200
##sequence-region   ACPB03042823 1 1200
##sequence-region   ACPB03042824 1 1200
##sequence-region   ACPB03042825 1 1200
##sequence-region   ACPB03042826 1 1200
##sequence-region   ACPB03042827 1 1200
##sequence-region   ACPB03042828 1 1200
##sequence-region   ACPB03042829 1 1200
##sequence-region   ACPB03042830 1 1200
##sequence-region   ACPB03042831 1 1200
##sequence-region   ACPB03042832 1 1200
##sequence-region   ACPB03042833 1 1200
##sequence-region   ACPB03042834 1 1200
##sequence-region   ACPB03042835 1 1200
##sequence-region   ACPB03042836 1 1200
##sequence-region   ACPB03042837 1 1200
##sequence-region   ACPB03042838 1 1200
##sequence-region   ACPB03042839 1 1200
##sequence-region   ACPB03042840 1 1200
##sequence-region   ACPB03042841 1 1200
##sequence-region   ACPB03042842 1 1200
##sequence-region   ACPB03042843 1 1200
##sequence-region   ACPB03042844 1 1200
##sequence-region   ACPB03042845 1 1200
##sequence-region   ACPB03042846 1 1200
##sequence-region   ACPB03042847 1 1200
##sequence-region   ACPB03042848 1 1199
##sequence-region   ACPB03042849 1 1199
##sequence-region   ACPB03042850 1 1199
##sequence-region   ACPB03042851 1 1199
##sequence-region   ACPB03042852 1 1199
##sequence-region   ACPB03042853 1 1199
##sequence-region   ACPB03042854 1 1199
##sequence-region   ACPB03042855 1 1199
##sequence-region   ACPB03042856 1 1199
##sequence-region   ACPB03042857 1 1199
##sequence-region   ACPB03042858 1 1199
##sequence-region   ACPB03042859 1 1199
##sequence-region   ACPB03042860 1 1199
##sequence-region   ACPB03042861 1 1199
##sequence-region   ACPB03042862 1 1199
##sequence-region   ACPB03042863 1 1199
##sequence-region   ACPB03042864 1 1199
##sequence-region   ACPB03042865 1 1198
##sequence-region   ACPB03042866 1 1198
##sequence-region   ACPB03042867 1 1198
##sequence-region   ACPB03042868 1 1198
##sequence-region   ACPB03042869 1 1198
##sequence-region   ACPB03042870 1 1198
##sequence-region   ACPB03042871 1 1198
##sequence-region   ACPB03042872 1 1198
##sequence-region   ACPB03042873 1 1198
##sequence-region   ACPB03042874 1 1198
##sequence-region   ACPB03042875 1 1198
##sequence-region   ACPB03042876 1 1198
##sequence-region   ACPB03042877 1 1198
##sequence-region   ACPB03042878 1 1198
##sequence-region   ACPB03042879 1 1198
##sequence-region   ACPB03042880 1 1198
##sequence-region   ACPB03042881 1 1197
##sequence-region   ACPB03042882 1 1197
##sequence-region   ACPB03042883 1 1197
##sequence-region   ACPB03042884 1 1197
##sequence-region   ACPB03042885 1 1197
##sequence-region   ACPB03042886 1 1197
##sequence-region   ACPB03042887 1 1197
##sequence-region   ACPB03042888 1 1197
##sequence-region   ACPB03042889 1 1197
##sequence-region   ACPB03042890 1 1197
##sequence-region   ACPB03042891 1 1197
##sequence-region   ACPB03042892 1 1197
##sequence-region   ACPB03042893 1 1197
##sequence-region   ACPB03042894 1 1197
##sequence-region   ACPB03042895 1 1197
##sequence-region   ACPB03042896 1 1197
##sequence-region   ACPB03042897 1 1197
##sequence-region   ACPB03042898 1 1197
##sequence-region   ACPB03042899 1 1197
##sequence-region   ACPB03042900 1 1197
##sequence-region   ACPB03042901 1 1197
##sequence-region   ACPB03042902 1 1197
##sequence-region   ACPB03042903 1 1197
##sequence-region   ACPB03042904 1 1197
##sequence-region   ACPB03042905 1 1196
##sequence-region   ACPB03042906 1 1196
##sequence-region   ACPB03042907 1 1196
##sequence-region   ACPB03042908 1 1196
##sequence-region   ACPB03042909 1 1196
##sequence-region   ACPB03042910 1 1196
##sequence-region   ACPB03042911 1 1196
##sequence-region   ACPB03042912 1 1196
##sequence-region   ACPB03042913 1 2304
##sequence-region   ACPB03042914 1 1196
##sequence-region   ACPB03042915 1 1196
##sequence-region   ACPB03042916 1 1196
##sequence-region   ACPB03042917 1 1196
##sequence-region   ACPB03042918 1 1196
##sequence-region   ACPB03042919 1 1196
##sequence-region   ACPB03042920 1 1196
##sequence-region   ACPB03042921 1 1196
##sequence-region   ACPB03042922 1 1196
##sequence-region   ACPB03042923 1 1196
##sequence-region   ACPB03042924 1 1196
##sequence-region   ACPB03042925 1 1195
##sequence-region   ACPB03042926 1 1195
##sequence-region   ACPB03042927 1 1195
##sequence-region   ACPB03042928 1 1195
##sequence-region   ACPB03042929 1 1195
##sequence-region   ACPB03042930 1 1195
##sequence-region   ACPB03042931 1 1195
##sequence-region   ACPB03042932 1 1195
##sequence-region   ACPB03042933 1 1195
##sequence-region   ACPB03042934 1 1195
##sequence-region   ACPB03042935 1 1195
##sequence-region   ACPB03042936 1 1195
##sequence-region   ACPB03042937 1 1195
##sequence-region   ACPB03042938 1 1195
##sequence-region   ACPB03042939 1 1195
##sequence-region   ACPB03042940 1 1195
##sequence-region   ACPB03042941 1 1195
##sequence-region   ACPB03042942 1 1194
##sequence-region   ACPB03042943 1 1194
##sequence-region   ACPB03042944 1 1194
##sequence-region   ACPB03042945 1 1194
##sequence-region   ACPB03042946 1 1194
##sequence-region   ACPB03042947 1 1194
##sequence-region   ACPB03042948 1 1194
##sequence-region   ACPB03042949 1 1194
##sequence-region   ACPB03042950 1 1194
##sequence-region   ACPB03042951 1 1194
##sequence-region   ACPB03042952 1 1194
##sequence-region   ACPB03042953 1 1194
##sequence-region   ACPB03042954 1 1194
##sequence-region   ACPB03042955 1 1194
##sequence-region   ACPB03042956 1 1194
##sequence-region   ACPB03042957 1 1194
##sequence-region   ACPB03042958 1 1194
##sequence-region   ACPB03042959 1 1194
##sequence-region   ACPB03042960 1 1194
##sequence-region   ACPB03042961 1 1194
##sequence-region   ACPB03042962 1 1194
##sequence-region   ACPB03042963 1 1194
##sequence-region   ACPB03042964 1 1194
##sequence-region   ACPB03042965 1 1193
##sequence-region   ACPB03042966 1 1193
##sequence-region   ACPB03042967 1 1193
##sequence-region   ACPB03042968 1 1193
##sequence-region   ACPB03042969 1 1193
##sequence-region   ACPB03042970 1 1193
##sequence-region   ACPB03042971 1 1193
##sequence-region   ACPB03042972 1 1193
##sequence-region   ACPB03042973 1 1193
##sequence-region   ACPB03042974 1 1193
##sequence-region   ACPB03042975 1 1193
##sequence-region   ACPB03042976 1 1193
##sequence-region   ACPB03042977 1 1193
##sequence-region   ACPB03042978 1 1193
##sequence-region   ACPB03042979 1 1193
##sequence-region   ACPB03042980 1 1193
##sequence-region   ACPB03042981 1 1193
##sequence-region   ACPB03042982 1 1192
##sequence-region   ACPB03042983 1 1192
##sequence-region   ACPB03042984 1 1192
##sequence-region   ACPB03042985 1 1192
##sequence-region   ACPB03042986 1 1192
##sequence-region   ACPB03042987 1 1192
##sequence-region   ACPB03042988 1 1192
##sequence-region   ACPB03042989 1 1192
##sequence-region   ACPB03042990 1 1192
##sequence-region   ACPB03042991 1 1192
##sequence-region   ACPB03042992 1 1192
##sequence-region   ACPB03042993 1 1192
##sequence-region   ACPB03042994 1 1192
##sequence-region   ACPB03042995 1 1192
##sequence-region   ACPB03042996 1 1192
##sequence-region   ACPB03042997 1 1192
##sequence-region   ACPB03042998 1 1192
##sequence-region   ACPB03042999 1 1192
##sequence-region   ACPB03043000 1 1156
##sequence-region   ACPB03043001 1 1192
##sequence-region   ACPB03043002 1 1191
##sequence-region   ACPB03043003 1 1191
##sequence-region   ACPB03043004 1 1191
##sequence-region   ACPB03043005 1 1191
##sequence-region   ACPB03043006 1 1191
##sequence-region   ACPB03043007 1 1191
##sequence-region   ACPB03043008 1 1191
##sequence-region   ACPB03043009 1 1191
##sequence-region   ACPB03043010 1 1191
##sequence-region   ACPB03043011 1 1191
##sequence-region   ACPB03043012 1 1191
##sequence-region   ACPB03043013 1 1191
##sequence-region   ACPB03043014 1 1191
##sequence-region   ACPB03043015 1 1191
##sequence-region   ACPB03043016 1 1191
##sequence-region   ACPB03043017 1 1191
##sequence-region   ACPB03043018 1 1191
##sequence-region   ACPB03043019 1 1191
##sequence-region   ACPB03043020 1 1191
##sequence-region   ACPB03043021 1 1191
##sequence-region   ACPB03043022 1 1191
##sequence-region   ACPB03043023 1 1191
##sequence-region   ACPB03043024 1 1191
##sequence-region   ACPB03043025 1 1190
##sequence-region   ACPB03043026 1 1190
##sequence-region   ACPB03043027 1 1190
##sequence-region   ACPB03043028 1 1190
##sequence-region   ACPB03043029 1 1190
##sequence-region   ACPB03043030 1 1190
##sequence-region   ACPB03043031 1 1190
##sequence-region   ACPB03043032 1 1190
##sequence-region   ACPB03043033 1 1190
##sequence-region   ACPB03043034 1 1190
##sequence-region   ACPB03043035 1 1190
##sequence-region   ACPB03043036 1 1190
##sequence-region   ACPB03043037 1 1190
##sequence-region   ACPB03043038 1 1190
##sequence-region   ACPB03043039 1 1190
##sequence-region   ACPB03043040 1 1190
##sequence-region   ACPB03043041 1 1190
##sequence-region   ACPB03043042 1 1190
##sequence-region   ACPB03043043 1 1189
##sequence-region   ACPB03043044 1 1189
##sequence-region   ACPB03043045 1 1189
##sequence-region   ACPB03043046 1 1189
##sequence-region   ACPB03043047 1 1189
##sequence-region   ACPB03043048 1 1189
##sequence-region   ACPB03043049 1 1189
##sequence-region   ACPB03043050 1 1189
##sequence-region   ACPB03043051 1 1189
##sequence-region   ACPB03043052 1 1189
##sequence-region   ACPB03043053 1 1189
##sequence-region   ACPB03043054 1 1189
##sequence-region   ACPB03043055 1 1189
##sequence-region   ACPB03043056 1 1189
##sequence-region   ACPB03043057 1 1189
##sequence-region   ACPB03043058 1 1189
##sequence-region   ACPB03043059 1 1189
##sequence-region   ACPB03043060 1 1189
##sequence-region   ACPB03043061 1 1189
##sequence-region   ACPB03043062 1 1189
##sequence-region   ACPB03043063 1 1189
##sequence-region   ACPB03043064 1 1189
##sequence-region   ACPB03043065 1 1189
##sequence-region   ACPB03043066 1 1189
##sequence-region   ACPB03043067 1 1189
##sequence-region   ACPB03043068 1 1188
##sequence-region   ACPB03043069 1 1188
##sequence-region   ACPB03043070 1 2249
##sequence-region   ACPB03043071 1 1188
##sequence-region   ACPB03043072 1 1188
##sequence-region   ACPB03043073 1 1188
##sequence-region   ACPB03043074 1 1188
##sequence-region   ACPB03043075 1 1188
##sequence-region   ACPB03043076 1 1188
##sequence-region   ACPB03043077 1 1188
##sequence-region   ACPB03043078 1 1188
##sequence-region   ACPB03043079 1 1188
##sequence-region   ACPB03043080 1 1188
##sequence-region   ACPB03043081 1 1188
##sequence-region   ACPB03043082 1 1188
##sequence-region   ACPB03043083 1 1188
##sequence-region   ACPB03043084 1 1187
##sequence-region   ACPB03043085 1 1187
##sequence-region   ACPB03043086 1 1187
##sequence-region   ACPB03043087 1 1187
##sequence-region   ACPB03043088 1 1187
##sequence-region   ACPB03043089 1 1187
##sequence-region   ACPB03043090 1 1187
##sequence-region   ACPB03043091 1 1187
##sequence-region   ACPB03043092 1 1187
##sequence-region   ACPB03043093 1 1187
##sequence-region   ACPB03043094 1 1187
##sequence-region   ACPB03043095 1 1187
##sequence-region   ACPB03043096 1 1187
##sequence-region   ACPB03043097 1 1187
##sequence-region   ACPB03043098 1 1187
##sequence-region   ACPB03043099 1 1187
##sequence-region   ACPB03043100 1 1187
##sequence-region   ACPB03043101 1 1187
##sequence-region   ACPB03043102 1 1187
##sequence-region   ACPB03043103 1 1187
##sequence-region   ACPB03043104 1 1186
##sequence-region   ACPB03043105 1 1186
##sequence-region   ACPB03043106 1 1186
##sequence-region   ACPB03043107 1 1186
##sequence-region   ACPB03043108 1 1186
##sequence-region   ACPB03043109 1 1186
##sequence-region   ACPB03043110 1 1186
##sequence-region   ACPB03043111 1 1186
##sequence-region   ACPB03043112 1 1186
##sequence-region   ACPB03043113 1 1186
##sequence-region   ACPB03043114 1 1186
##sequence-region   ACPB03043115 1 1161
##sequence-region   ACPB03043116 1 1186
##sequence-region   ACPB03043117 1 1186
##sequence-region   ACPB03043118 1 1186
##sequence-region   ACPB03043119 1 1186
##sequence-region   ACPB03043120 1 1186
##sequence-region   ACPB03043121 1 1185
##sequence-region   ACPB03043122 1 1185
##sequence-region   ACPB03043123 1 1185
##sequence-region   ACPB03043124 1 1185
##sequence-region   ACPB03043125 1 1185
##sequence-region   ACPB03043126 1 1185
##sequence-region   ACPB03043127 1 1185
##sequence-region   ACPB03043128 1 1185
##sequence-region   ACPB03043129 1 1185
##sequence-region   ACPB03043130 1 1185
##sequence-region   ACPB03043131 1 1185
##sequence-region   ACPB03043132 1 1185
##sequence-region   ACPB03043133 1 1185
##sequence-region   ACPB03043134 1 1185
##sequence-region   ACPB03043135 1 1185
##sequence-region   ACPB03043136 1 1185
##sequence-region   ACPB03043137 1 1185
##sequence-region   ACPB03043138 1 1185
##sequence-region   ACPB03043139 1 1185
##sequence-region   ACPB03043140 1 1185
##sequence-region   ACPB03043141 1 1185
##sequence-region   ACPB03043142 1 1185
##sequence-region   ACPB03043143 1 1159
##sequence-region   ACPB03043144 1 1184
##sequence-region   ACPB03043145 1 1184
##sequence-region   ACPB03043146 1 1184
##sequence-region   ACPB03043147 1 1184
##sequence-region   ACPB03043148 1 1184
##sequence-region   ACPB03043149 1 1184
##sequence-region   ACPB03043150 1 1184
##sequence-region   ACPB03043151 1 1184
##sequence-region   ACPB03043152 1 1184
##sequence-region   ACPB03043153 1 1184
##sequence-region   ACPB03043154 1 1184
##sequence-region   ACPB03043155 1 1184
##sequence-region   ACPB03043156 1 1184
##sequence-region   ACPB03043157 1 1184
##sequence-region   ACPB03043158 1 1184
##sequence-region   ACPB03043159 1 1183
##sequence-region   ACPB03043160 1 1183
##sequence-region   ACPB03043161 1 1183
##sequence-region   ACPB03043162 1 1183
##sequence-region   ACPB03043163 1 1183
##sequence-region   ACPB03043164 1 1183
##sequence-region   ACPB03043165 1 1183
##sequence-region   ACPB03043166 1 1183
##sequence-region   ACPB03043167 1 1183
##sequence-region   ACPB03043168 1 1183
##sequence-region   ACPB03043169 1 1183
##sequence-region   ACPB03043170 1 1183
##sequence-region   ACPB03043171 1 1183
##sequence-region   ACPB03043172 1 1183
##sequence-region   ACPB03043173 1 1183
##sequence-region   ACPB03043174 1 1183
##sequence-region   ACPB03043175 1 1183
##sequence-region   ACPB03043176 1 1183
##sequence-region   ACPB03043177 1 1183
##sequence-region   ACPB03043178 1 1183
##sequence-region   ACPB03043179 1 1182
##sequence-region   ACPB03043180 1 1182
##sequence-region   ACPB03043181 1 1182
##sequence-region   ACPB03043182 1 1182
##sequence-region   ACPB03043183 1 1182
##sequence-region   ACPB03043184 1 1182
##sequence-region   ACPB03043185 1 1182
##sequence-region   ACPB03043186 1 1182
##sequence-region   ACPB03043187 1 1182
##sequence-region   ACPB03043188 1 1182
##sequence-region   ACPB03043189 1 1182
##sequence-region   ACPB03043190 1 1182
##sequence-region   ACPB03043191 1 1182
##sequence-region   ACPB03043192 1 1182
##sequence-region   ACPB03043193 1 1182
##sequence-region   ACPB03043194 1 1182
##sequence-region   ACPB03043195 1 1182
##sequence-region   ACPB03043196 1 2191
##sequence-region   ACPB03043197 1 1181
##sequence-region   ACPB03043198 1 1181
##sequence-region   ACPB03043199 1 1181
##sequence-region   ACPB03043200 1 1181
##sequence-region   ACPB03043201 1 1181
##sequence-region   ACPB03043202 1 1181
##sequence-region   ACPB03043203 1 1181
##sequence-region   ACPB03043204 1 1181
##sequence-region   ACPB03043205 1 1181
##sequence-region   ACPB03043206 1 1181
##sequence-region   ACPB03043207 1 1181
##sequence-region   ACPB03043208 1 1181
##sequence-region   ACPB03043209 1 1181
##sequence-region   ACPB03043210 1 1181
##sequence-region   ACPB03043211 1 1181
##sequence-region   ACPB03043212 1 1180
##sequence-region   ACPB03043213 1 1180
##sequence-region   ACPB03043214 1 1180
##sequence-region   ACPB03043215 1 1180
##sequence-region   ACPB03043216 1 1180
##sequence-region   ACPB03043217 1 1180
##sequence-region   ACPB03043218 1 1180
##sequence-region   ACPB03043219 1 1180
##sequence-region   ACPB03043220 1 1180
##sequence-region   ACPB03043221 1 1180
##sequence-region   ACPB03043222 1 1180
##sequence-region   ACPB03043223 1 1180
##sequence-region   ACPB03043224 1 1180
##sequence-region   ACPB03043225 1 1180
##sequence-region   ACPB03043226 1 1180
##sequence-region   ACPB03043227 1 1180
##sequence-region   ACPB03043228 1 1180
##sequence-region   ACPB03043229 1 1180
##sequence-region   ACPB03043230 1 1180
##sequence-region   ACPB03043231 1 1180
##sequence-region   ACPB03043232 1 1180
##sequence-region   ACPB03043233 1 1180
##sequence-region   ACPB03043234 1 1180
##sequence-region   ACPB03043235 1 1180
##sequence-region   ACPB03043236 1 1180
##sequence-region   ACPB03043237 1 1180
##sequence-region   ACPB03043238 1 1180
##sequence-region   ACPB03043239 1 1179
##sequence-region   ACPB03043240 1 1179
##sequence-region   ACPB03043241 1 1179
##sequence-region   ACPB03043242 1 1179
##sequence-region   ACPB03043243 1 1179
##sequence-region   ACPB03043244 1 1179
##sequence-region   ACPB03043245 1 1179
##sequence-region   ACPB03043246 1 1179
##sequence-region   ACPB03043247 1 1179
##sequence-region   ACPB03043248 1 1179
##sequence-region   ACPB03043249 1 1179
##sequence-region   ACPB03043250 1 1179
##sequence-region   ACPB03043251 1 1179
##sequence-region   ACPB03043252 1 1179
##sequence-region   ACPB03043253 1 1179
##sequence-region   ACPB03043254 1 1179
##sequence-region   ACPB03043255 1 1179
##sequence-region   ACPB03043256 1 1179
##sequence-region   ACPB03043257 1 1179
##sequence-region   ACPB03043258 1 1179
##sequence-region   ACPB03043259 1 1179
##sequence-region   ACPB03043260 1 1179
##sequence-region   ACPB03043261 1 1178
##sequence-region   ACPB03043262 1 1178
##sequence-region   ACPB03043263 1 1178
##sequence-region   ACPB03043264 1 1178
##sequence-region   ACPB03043265 1 1178
##sequence-region   ACPB03043266 1 1178
##sequence-region   ACPB03043267 1 1178
##sequence-region   ACPB03043268 1 1178
##sequence-region   ACPB03043269 1 1178
##sequence-region   ACPB03043270 1 1178
##sequence-region   ACPB03043271 1 1178
##sequence-region   ACPB03043272 1 1178
##sequence-region   ACPB03043273 1 1178
##sequence-region   ACPB03043274 1 1178
##sequence-region   ACPB03043275 1 1178
##sequence-region   ACPB03043276 1 1178
##sequence-region   ACPB03043277 1 1177
##sequence-region   ACPB03043278 1 1177
##sequence-region   ACPB03043279 1 2214
##sequence-region   ACPB03043280 1 1177
##sequence-region   ACPB03043281 1 1177
##sequence-region   ACPB03043282 1 1177
##sequence-region   ACPB03043283 1 1177
##sequence-region   ACPB03043284 1 1177
##sequence-region   ACPB03043285 1 1177
##sequence-region   ACPB03043286 1 1177
##sequence-region   ACPB03043287 1 1177
##sequence-region   ACPB03043288 1 1177
##sequence-region   ACPB03043289 1 1177
##sequence-region   ACPB03043290 1 1177
##sequence-region   ACPB03043291 1 1177
##sequence-region   ACPB03043292 1 1177
##sequence-region   ACPB03043293 1 1177
##sequence-region   ACPB03043294 1 1177
##sequence-region   ACPB03043295 1 1177
##sequence-region   ACPB03043296 1 1177
##sequence-region   ACPB03043297 1 1177
##sequence-region   ACPB03043298 1 1177
##sequence-region   ACPB03043299 1 1177
##sequence-region   ACPB03043300 1 1177
##sequence-region   ACPB03043301 1 1177
##sequence-region   ACPB03043302 1 1176
##sequence-region   ACPB03043303 1 1176
##sequence-region   ACPB03043304 1 1176
##sequence-region   ACPB03043305 1 1176
##sequence-region   ACPB03043306 1 1176
##sequence-region   ACPB03043307 1 1176
##sequence-region   ACPB03043308 1 1176
##sequence-region   ACPB03043309 1 1176
##sequence-region   ACPB03043310 1 1176
##sequence-region   ACPB03043311 1 1176
##sequence-region   ACPB03043312 1 1176
##sequence-region   ACPB03043313 1 1176
##sequence-region   ACPB03043314 1 1176
##sequence-region   ACPB03043315 1 1176
##sequence-region   ACPB03043316 1 1176
##sequence-region   ACPB03043317 1 1176
##sequence-region   ACPB03043318 1 1176
##sequence-region   ACPB03043319 1 1176
##sequence-region   ACPB03043320 1 1176
##sequence-region   ACPB03043321 1 1176
##sequence-region   ACPB03043322 1 1176
##sequence-region   ACPB03043323 1 1176
##sequence-region   ACPB03043324 1 1176
##sequence-region   ACPB03043325 1 1176
##sequence-region   ACPB03043326 1 1176
##sequence-region   ACPB03043327 1 1176
##sequence-region   ACPB03043328 1 1176
##sequence-region   ACPB03043329 1 1175
##sequence-region   ACPB03043330 1 1175
##sequence-region   ACPB03043331 1 1175
##sequence-region   ACPB03043332 1 1175
##sequence-region   ACPB03043333 1 1175
##sequence-region   ACPB03043334 1 1175
##sequence-region   ACPB03043335 1 1175
##sequence-region   ACPB03043336 1 1175
##sequence-region   ACPB03043337 1 1175
##sequence-region   ACPB03043338 1 1175
##sequence-region   ACPB03043339 1 1175
##sequence-region   ACPB03043340 1 1175
##sequence-region   ACPB03043341 1 1175
##sequence-region   ACPB03043342 1 1175
##sequence-region   ACPB03043343 1 1175
##sequence-region   ACPB03043344 1 1175
##sequence-region   ACPB03043345 1 1175
##sequence-region   ACPB03043346 1 1175
##sequence-region   ACPB03043347 1 1175
##sequence-region   ACPB03043348 1 1175
##sequence-region   ACPB03043349 1 1175
##sequence-region   ACPB03043350 1 1175
##sequence-region   ACPB03043351 1 1174
##sequence-region   ACPB03043352 1 1174
##sequence-region   ACPB03043353 1 1174
##sequence-region   ACPB03043354 1 1174
##sequence-region   ACPB03043355 1 1174
##sequence-region   ACPB03043356 1 1174
##sequence-region   ACPB03043357 1 1174
##sequence-region   ACPB03043358 1 1174
##sequence-region   ACPB03043359 1 1174
##sequence-region   ACPB03043360 1 1174
##sequence-region   ACPB03043361 1 1174
##sequence-region   ACPB03043362 1 1174
##sequence-region   ACPB03043363 1 1173
##sequence-region   ACPB03043364 1 1173
##sequence-region   ACPB03043365 1 1173
##sequence-region   ACPB03043366 1 1173
##sequence-region   ACPB03043367 1 1173
##sequence-region   ACPB03043368 1 1173
##sequence-region   ACPB03043369 1 1173
##sequence-region   ACPB03043370 1 1173
##sequence-region   ACPB03043371 1 1173
##sequence-region   ACPB03043372 1 1173
##sequence-region   ACPB03043373 1 1173
##sequence-region   ACPB03043374 1 1173
##sequence-region   ACPB03043375 1 1173
##sequence-region   ACPB03043376 1 1173
##sequence-region   ACPB03043377 1 1173
##sequence-region   ACPB03043378 1 1173
##sequence-region   ACPB03043379 1 1172
##sequence-region   ACPB03043380 1 1172
##sequence-region   ACPB03043381 1 1172
##sequence-region   ACPB03043382 1 1172
##sequence-region   ACPB03043383 1 1172
##sequence-region   ACPB03043384 1 1172
##sequence-region   ACPB03043385 1 1172
##sequence-region   ACPB03043386 1 1172
##sequence-region   ACPB03043387 1 1172
##sequence-region   ACPB03043388 1 1172
##sequence-region   ACPB03043389 1 1172
##sequence-region   ACPB03043390 1 1172
##sequence-region   ACPB03043391 1 1172
##sequence-region   ACPB03043392 1 1172
##sequence-region   ACPB03043393 1 1172
##sequence-region   ACPB03043394 1 1172
##sequence-region   ACPB03043395 1 1172
##sequence-region   ACPB03043396 1 1171
##sequence-region   ACPB03043397 1 1171
##sequence-region   ACPB03043398 1 1171
##sequence-region   ACPB03043399 1 1171
##sequence-region   ACPB03043400 1 1171
##sequence-region   ACPB03043401 1 1171
##sequence-region   ACPB03043402 1 1171
##sequence-region   ACPB03043403 1 1171
##sequence-region   ACPB03043404 1 1171
##sequence-region   ACPB03043405 1 1171
##sequence-region   ACPB03043406 1 1171
##sequence-region   ACPB03043407 1 1171
##sequence-region   ACPB03043408 1 1171
##sequence-region   ACPB03043409 1 1171
##sequence-region   ACPB03043410 1 1171
##sequence-region   ACPB03043411 1 1171
##sequence-region   ACPB03043412 1 1171
##sequence-region   ACPB03043413 1 1171
##sequence-region   ACPB03043414 1 1171
##sequence-region   ACPB03043415 1 1171
##sequence-region   ACPB03043416 1 1171
##sequence-region   ACPB03043417 1 1171
##sequence-region   ACPB03043418 1 1171
##sequence-region   ACPB03043419 1 1171
##sequence-region   ACPB03043420 1 1170
##sequence-region   ACPB03043421 1 1170
##sequence-region   ACPB03043422 1 1170
##sequence-region   ACPB03043423 1 1170
##sequence-region   ACPB03043424 1 2182
##sequence-region   ACPB03043425 1 1170
##sequence-region   ACPB03043426 1 1170
##sequence-region   ACPB03043427 1 1170
##sequence-region   ACPB03043428 1 1170
##sequence-region   ACPB03043429 1 1170
##sequence-region   ACPB03043430 1 1170
##sequence-region   ACPB03043431 1 1170
##sequence-region   ACPB03043432 1 1170
##sequence-region   ACPB03043433 1 1170
##sequence-region   ACPB03043434 1 1170
##sequence-region   ACPB03043435 1 1170
##sequence-region   ACPB03043436 1 1170
##sequence-region   ACPB03043437 1 1170
##sequence-region   ACPB03043438 1 1170
##sequence-region   ACPB03043439 1 1170
##sequence-region   ACPB03043440 1 1170
##sequence-region   ACPB03043441 1 1170
##sequence-region   ACPB03043442 1 1169
##sequence-region   ACPB03043443 1 1169
##sequence-region   ACPB03043444 1 1169
##sequence-region   ACPB03043445 1 1169
##sequence-region   ACPB03043446 1 1169
##sequence-region   ACPB03043447 1 1169
##sequence-region   ACPB03043448 1 1169
##sequence-region   ACPB03043449 1 1169
##sequence-region   ACPB03043450 1 1169
##sequence-region   ACPB03043451 1 1169
##sequence-region   ACPB03043452 1 1169
##sequence-region   ACPB03043453 1 1169
##sequence-region   ACPB03043454 1 1169
##sequence-region   ACPB03043455 1 1169
##sequence-region   ACPB03043456 1 1169
##sequence-region   ACPB03043457 1 1169
##sequence-region   ACPB03043458 1 1169
##sequence-region   ACPB03043459 1 1169
##sequence-region   ACPB03043460 1 1169
##sequence-region   ACPB03043461 1 1169
##sequence-region   ACPB03043462 1 1169
##sequence-region   ACPB03043463 1 1169
##sequence-region   ACPB03043464 1 1169
##sequence-region   ACPB03043465 1 1168
##sequence-region   ACPB03043466 1 1168
##sequence-region   ACPB03043467 1 1168
##sequence-region   ACPB03043468 1 1168
##sequence-region   ACPB03043469 1 1168
##sequence-region   ACPB03043470 1 1168
##sequence-region   ACPB03043471 1 1168
##sequence-region   ACPB03043472 1 1168
##sequence-region   ACPB03043473 1 1168
##sequence-region   ACPB03043474 1 1168
##sequence-region   ACPB03043475 1 1168
##sequence-region   ACPB03043476 1 1168
##sequence-region   ACPB03043477 1 1168
##sequence-region   ACPB03043478 1 1168
##sequence-region   ACPB03043479 1 1168
##sequence-region   ACPB03043480 1 1168
##sequence-region   ACPB03043481 1 1168
##sequence-region   ACPB03043482 1 1168
##sequence-region   ACPB03043483 1 2219
##sequence-region   ACPB03043484 1 1167
##sequence-region   ACPB03043485 1 1167
##sequence-region   ACPB03043486 1 1167
##sequence-region   ACPB03043487 1 1142
##sequence-region   ACPB03043488 1 1167
##sequence-region   ACPB03043489 1 1167
##sequence-region   ACPB03043490 1 1167
##sequence-region   ACPB03043491 1 1167
##sequence-region   ACPB03043492 1 1167
##sequence-region   ACPB03043493 1 1167
##sequence-region   ACPB03043494 1 1167
##sequence-region   ACPB03043495 1 1167
##sequence-region   ACPB03043496 1 1167
##sequence-region   ACPB03043497 1 1167
##sequence-region   ACPB03043498 1 1167
##sequence-region   ACPB03043499 1 1167
##sequence-region   ACPB03043500 1 1167
##sequence-region   ACPB03043501 1 1167
##sequence-region   ACPB03043502 1 1167
##sequence-region   ACPB03043503 1 1166
##sequence-region   ACPB03043504 1 1166
##sequence-region   ACPB03043505 1 1166
##sequence-region   ACPB03043506 1 1166
##sequence-region   ACPB03043507 1 1166
##sequence-region   ACPB03043508 1 1166
##sequence-region   ACPB03043509 1 1166
##sequence-region   ACPB03043510 1 1166
##sequence-region   ACPB03043511 1 1166
##sequence-region   ACPB03043512 1 1166
##sequence-region   ACPB03043513 1 1166
##sequence-region   ACPB03043514 1 1166
##sequence-region   ACPB03043515 1 1166
##sequence-region   ACPB03043516 1 1166
##sequence-region   ACPB03043517 1 1165
##sequence-region   ACPB03043518 1 1165
##sequence-region   ACPB03043519 1 1165
##sequence-region   ACPB03043520 1 1165
##sequence-region   ACPB03043521 1 1165
##sequence-region   ACPB03043522 1 1165
##sequence-region   ACPB03043523 1 1165
##sequence-region   ACPB03043524 1 1165
##sequence-region   ACPB03043525 1 1165
##sequence-region   ACPB03043526 1 1165
##sequence-region   ACPB03043527 1 1165
##sequence-region   ACPB03043528 1 1165
##sequence-region   ACPB03043529 1 1165
##sequence-region   ACPB03043530 1 1165
##sequence-region   ACPB03043531 1 1165
##sequence-region   ACPB03043532 1 1165
##sequence-region   ACPB03043533 1 1164
##sequence-region   ACPB03043534 1 1164
##sequence-region   ACPB03043535 1 1164
##sequence-region   ACPB03043536 1 1164
##sequence-region   ACPB03043537 1 1164
##sequence-region   ACPB03043538 1 1164
##sequence-region   ACPB03043539 1 1164
##sequence-region   ACPB03043540 1 1164
##sequence-region   ACPB03043541 1 1164
##sequence-region   ACPB03043542 1 1164
##sequence-region   ACPB03043543 1 1164
##sequence-region   ACPB03043544 1 1164
##sequence-region   ACPB03043545 1 1164
##sequence-region   ACPB03043546 1 1164
##sequence-region   ACPB03043547 1 1164
##sequence-region   ACPB03043548 1 1164
##sequence-region   ACPB03043549 1 1164
##sequence-region   ACPB03043550 1 1164
##sequence-region   ACPB03043551 1 1163
##sequence-region   ACPB03043552 1 1163
##sequence-region   ACPB03043553 1 1163
##sequence-region   ACPB03043554 1 1163
##sequence-region   ACPB03043555 1 1163
##sequence-region   ACPB03043556 1 1163
##sequence-region   ACPB03043557 1 1163
##sequence-region   ACPB03043558 1 1163
##sequence-region   ACPB03043559 1 1163
##sequence-region   ACPB03043560 1 1163
##sequence-region   ACPB03043561 1 1163
##sequence-region   ACPB03043562 1 1163
##sequence-region   ACPB03043563 1 1163
##sequence-region   ACPB03043564 1 1162
##sequence-region   ACPB03043565 1 1162
##sequence-region   ACPB03043566 1 1162
##sequence-region   ACPB03043567 1 1162
##sequence-region   ACPB03043568 1 1162
##sequence-region   ACPB03043569 1 1162
##sequence-region   ACPB03043570 1 1162
##sequence-region   ACPB03043571 1 1162
##sequence-region   ACPB03043572 1 1162
##sequence-region   ACPB03043573 1 1162
##sequence-region   ACPB03043574 1 1162
##sequence-region   ACPB03043575 1 1162
##sequence-region   ACPB03043576 1 1162
##sequence-region   ACPB03043577 1 1162
##sequence-region   ACPB03043578 1 1162
##sequence-region   ACPB03043579 1 1162
##sequence-region   ACPB03043580 1 1162
##sequence-region   ACPB03043581 1 1162
##sequence-region   ACPB03043582 1 1162
##sequence-region   ACPB03043583 1 1161
##sequence-region   ACPB03043584 1 1161
##sequence-region   ACPB03043585 1 1161
##sequence-region   ACPB03043586 1 1161
##sequence-region   ACPB03043587 1 1161
##sequence-region   ACPB03043588 1 1161
##sequence-region   ACPB03043589 1 1161
##sequence-region   ACPB03043590 1 1161
##sequence-region   ACPB03043591 1 1161
##sequence-region   ACPB03043592 1 1161
##sequence-region   ACPB03043593 1 1161
##sequence-region   ACPB03043594 1 1161
##sequence-region   ACPB03043595 1 1161
##sequence-region   ACPB03043596 1 1161
##sequence-region   ACPB03043597 1 1161
##sequence-region   ACPB03043598 1 1161
##sequence-region   ACPB03043599 1 1161
##sequence-region   ACPB03043600 1 1161
##sequence-region   ACPB03043601 1 1161
##sequence-region   ACPB03043602 1 1160
##sequence-region   ACPB03043603 1 1160
##sequence-region   ACPB03043604 1 1160
##sequence-region   ACPB03043605 1 1160
##sequence-region   ACPB03043606 1 1160
##sequence-region   ACPB03043607 1 1160
##sequence-region   ACPB03043608 1 1160
##sequence-region   ACPB03043609 1 1160
##sequence-region   ACPB03043610 1 1160
##sequence-region   ACPB03043611 1 1160
##sequence-region   ACPB03043612 1 1160
##sequence-region   ACPB03043613 1 1160
##sequence-region   ACPB03043614 1 1160
##sequence-region   ACPB03043615 1 1160
##sequence-region   ACPB03043616 1 1160
##sequence-region   ACPB03043617 1 1160
##sequence-region   ACPB03043618 1 1160
##sequence-region   ACPB03043619 1 1160
##sequence-region   ACPB03043620 1 1160
##sequence-region   ACPB03043621 1 1160
##sequence-region   ACPB03043622 1 1160
##sequence-region   ACPB03043623 1 1160
##sequence-region   ACPB03043624 1 1159
##sequence-region   ACPB03043625 1 1159
##sequence-region   ACPB03043626 1 1159
##sequence-region   ACPB03043627 1 1159
##sequence-region   ACPB03043628 1 1159
##sequence-region   ACPB03043629 1 1159
##sequence-region   ACPB03043630 1 1159
##sequence-region   ACPB03043631 1 1159
##sequence-region   ACPB03043632 1 1159
##sequence-region   ACPB03043633 1 1159
##sequence-region   ACPB03043634 1 1159
##sequence-region   ACPB03043635 1 1159
##sequence-region   ACPB03043636 1 1159
##sequence-region   ACPB03043637 1 1159
##sequence-region   ACPB03043638 1 1159
##sequence-region   ACPB03043639 1 1159
##sequence-region   ACPB03043640 1 1159
##sequence-region   ACPB03043641 1 1159
##sequence-region   ACPB03043642 1 1159
##sequence-region   ACPB03043643 1 1159
##sequence-region   ACPB03043644 1 1159
##sequence-region   ACPB03043645 1 1159
##sequence-region   ACPB03043646 1 1159
##sequence-region   ACPB03043647 1 1159
##sequence-region   ACPB03043648 1 1159
##sequence-region   ACPB03043649 1 1159
##sequence-region   ACPB03043650 1 1159
##sequence-region   ACPB03043651 1 1158
##sequence-region   ACPB03043652 1 1158
##sequence-region   ACPB03043653 1 1158
##sequence-region   ACPB03043654 1 1158
##sequence-region   ACPB03043655 1 1158
##sequence-region   ACPB03043656 1 1158
##sequence-region   ACPB03043657 1 1158
##sequence-region   ACPB03043658 1 1158
##sequence-region   ACPB03043659 1 1158
##sequence-region   ACPB03043660 1 1158
##sequence-region   ACPB03043661 1 1158
##sequence-region   ACPB03043662 1 1158
##sequence-region   ACPB03043663 1 1158
##sequence-region   ACPB03043664 1 1158
##sequence-region   ACPB03043665 1 1158
##sequence-region   ACPB03043666 1 1158
##sequence-region   ACPB03043667 1 1158
##sequence-region   ACPB03043668 1 1158
##sequence-region   ACPB03043669 1 1158
##sequence-region   ACPB03043670 1 1158
##sequence-region   ACPB03043671 1 1158
##sequence-region   ACPB03043672 1 1158
##sequence-region   ACPB03043673 1 1157
##sequence-region   ACPB03043674 1 1157
##sequence-region   ACPB03043675 1 1157
##sequence-region   ACPB03043676 1 1157
##sequence-region   ACPB03043677 1 1157
##sequence-region   ACPB03043678 1 1157
##sequence-region   ACPB03043679 1 1157
##sequence-region   ACPB03043680 1 1157
##sequence-region   ACPB03043681 1 1157
##sequence-region   ACPB03043682 1 1157
##sequence-region   ACPB03043683 1 1157
##sequence-region   ACPB03043684 1 1157
##sequence-region   ACPB03043685 1 1157
##sequence-region   ACPB03043686 1 1157
##sequence-region   ACPB03043687 1 1157
##sequence-region   ACPB03043688 1 1157
##sequence-region   ACPB03043689 1 1157
##sequence-region   ACPB03043690 1 1157
##sequence-region   ACPB03043691 1 1157
##sequence-region   ACPB03043692 1 1157
##sequence-region   ACPB03043693 1 1157
##sequence-region   ACPB03043694 1 1157
##sequence-region   ACPB03043695 1 1156
##sequence-region   ACPB03043696 1 1156
##sequence-region   ACPB03043697 1 1156
##sequence-region   ACPB03043698 1 1156
##sequence-region   ACPB03043699 1 1156
##sequence-region   ACPB03043700 1 1156
##sequence-region   ACPB03043701 1 1156
##sequence-region   ACPB03043702 1 1156
##sequence-region   ACPB03043703 1 1156
##sequence-region   ACPB03043704 1 1156
##sequence-region   ACPB03043705 1 1156
##sequence-region   ACPB03043706 1 1156
##sequence-region   ACPB03043707 1 1156
##sequence-region   ACPB03043708 1 1156
##sequence-region   ACPB03043709 1 1156
##sequence-region   ACPB03043710 1 1156
##sequence-region   ACPB03043711 1 1156
##sequence-region   ACPB03043712 1 1156
##sequence-region   ACPB03043713 1 1156
##sequence-region   ACPB03043714 1 1156
##sequence-region   ACPB03043715 1 1156
##sequence-region   ACPB03043716 1 1156
##sequence-region   ACPB03043717 1 1156
##sequence-region   ACPB03043718 1 1156
##sequence-region   ACPB03043719 1 1156
##sequence-region   ACPB03043720 1 1156
##sequence-region   ACPB03043721 1 1156
##sequence-region   ACPB03043722 1 1156
##sequence-region   ACPB03043723 1 1155
##sequence-region   ACPB03043724 1 1155
##sequence-region   ACPB03043725 1 1155
##sequence-region   ACPB03043726 1 1155
##sequence-region   ACPB03043727 1 1155
##sequence-region   ACPB03043728 1 1155
##sequence-region   ACPB03043729 1 1155
##sequence-region   ACPB03043730 1 1155
##sequence-region   ACPB03043731 1 1155
##sequence-region   ACPB03043732 1 1155
##sequence-region   ACPB03043733 1 1155
##sequence-region   ACPB03043734 1 1155
##sequence-region   ACPB03043735 1 1155
##sequence-region   ACPB03043736 1 1155
##sequence-region   ACPB03043737 1 1155
##sequence-region   ACPB03043738 1 1155
##sequence-region   ACPB03043739 1 1155
##sequence-region   ACPB03043740 1 1155
##sequence-region   ACPB03043741 1 1155
##sequence-region   ACPB03043742 1 1155
##sequence-region   ACPB03043743 1 1155
##sequence-region   ACPB03043744 1 1155
##sequence-region   ACPB03043745 1 1155
##sequence-region   ACPB03043746 1 1155
##sequence-region   ACPB03043747 1 1154
##sequence-region   ACPB03043748 1 1154
##sequence-region   ACPB03043749 1 1154
##sequence-region   ACPB03043750 1 1129
##sequence-region   ACPB03043751 1 1154
##sequence-region   ACPB03043752 1 1154
##sequence-region   ACPB03043753 1 1154
##sequence-region   ACPB03043754 1 1154
##sequence-region   ACPB03043755 1 1154
##sequence-region   ACPB03043756 1 1154
##sequence-region   ACPB03043757 1 1154
##sequence-region   ACPB03043758 1 1154
##sequence-region   ACPB03043759 1 1154
##sequence-region   ACPB03043760 1 1154
##sequence-region   ACPB03043761 1 1154
##sequence-region   ACPB03043762 1 1154
##sequence-region   ACPB03043763 1 1154
##sequence-region   ACPB03043764 1 1154
##sequence-region   ACPB03043765 1 1154
##sequence-region   ACPB03043766 1 1154
##sequence-region   ACPB03043767 1 1131
##sequence-region   ACPB03043768 1 1154
##sequence-region   ACPB03043769 1 1154
##sequence-region   ACPB03043770 1 1154
##sequence-region   ACPB03043771 1 1129
##sequence-region   ACPB03043772 1 1154
##sequence-region   ACPB03043773 1 1154
##sequence-region   ACPB03043774 1 1154
##sequence-region   ACPB03043775 1 1153
##sequence-region   ACPB03043776 1 1153
##sequence-region   ACPB03043777 1 1153
##sequence-region   ACPB03043778 1 1153
##sequence-region   ACPB03043779 1 1153
##sequence-region   ACPB03043780 1 1153
##sequence-region   ACPB03043781 1 1153
##sequence-region   ACPB03043782 1 1153
##sequence-region   ACPB03043783 1 1153
##sequence-region   ACPB03043784 1 1153
##sequence-region   ACPB03043785 1 1153
##sequence-region   ACPB03043786 1 1153
##sequence-region   ACPB03043787 1 1153
##sequence-region   ACPB03043788 1 1153
##sequence-region   ACPB03043789 1 1153
##sequence-region   ACPB03043790 1 1153
##sequence-region   ACPB03043791 1 1153
##sequence-region   ACPB03043792 1 1153
##sequence-region   ACPB03043793 1 1153
##sequence-region   ACPB03043794 1 1153
##sequence-region   ACPB03043795 1 1153
##sequence-region   ACPB03043796 1 1152
##sequence-region   ACPB03043797 1 1152
##sequence-region   ACPB03043798 1 1152
##sequence-region   ACPB03043799 1 1152
##sequence-region   ACPB03043800 1 1152
##sequence-region   ACPB03043801 1 1152
##sequence-region   ACPB03043802 1 1152
##sequence-region   ACPB03043803 1 1152
##sequence-region   ACPB03043804 1 1152
##sequence-region   ACPB03043805 1 1152
##sequence-region   ACPB03043806 1 1152
##sequence-region   ACPB03043807 1 1152
##sequence-region   ACPB03043808 1 1152
##sequence-region   ACPB03043809 1 1152
##sequence-region   ACPB03043810 1 1152
##sequence-region   ACPB03043811 1 1152
##sequence-region   ACPB03043812 1 1152
##sequence-region   ACPB03043813 1 1152
##sequence-region   ACPB03043814 1 1151
##sequence-region   ACPB03043815 1 1151
##sequence-region   ACPB03043816 1 1151
##sequence-region   ACPB03043817 1 1126
##sequence-region   ACPB03043818 1 1151
##sequence-region   ACPB03043819 1 1151
##sequence-region   ACPB03043820 1 1151
##sequence-region   ACPB03043821 1 1151
##sequence-region   ACPB03043822 1 1151
##sequence-region   ACPB03043823 1 1151
##sequence-region   ACPB03043824 1 1151
##sequence-region   ACPB03043825 1 1151
##sequence-region   ACPB03043826 1 1151
##sequence-region   ACPB03043827 1 1151
##sequence-region   ACPB03043828 1 1151
##sequence-region   ACPB03043829 1 1151
##sequence-region   ACPB03043830 1 1151
##sequence-region   ACPB03043831 1 1151
##sequence-region   ACPB03043832 1 1151
##sequence-region   ACPB03043833 1 1151
##sequence-region   ACPB03043834 1 1151
##sequence-region   ACPB03043835 1 1151
##sequence-region   ACPB03043836 1 1151
##sequence-region   ACPB03043837 1 1150
##sequence-region   ACPB03043838 1 1150
##sequence-region   ACPB03043839 1 1150
##sequence-region   ACPB03043840 1 1150
##sequence-region   ACPB03043841 1 1150
##sequence-region   ACPB03043842 1 1150
##sequence-region   ACPB03043843 1 1150
##sequence-region   ACPB03043844 1 1150
##sequence-region   ACPB03043845 1 1150
##sequence-region   ACPB03043846 1 1150
##sequence-region   ACPB03043847 1 1150
##sequence-region   ACPB03043848 1 1150
##sequence-region   ACPB03043849 1 1150
##sequence-region   ACPB03043850 1 1150
##sequence-region   ACPB03043851 1 1150
##sequence-region   ACPB03043852 1 1150
##sequence-region   ACPB03043853 1 1150
##sequence-region   ACPB03043854 1 1150
##sequence-region   ACPB03043855 1 1150
##sequence-region   ACPB03043856 1 1150
##sequence-region   ACPB03043857 1 1150
##sequence-region   ACPB03043858 1 1150
##sequence-region   ACPB03043859 1 1150
##sequence-region   ACPB03043860 1 1149
##sequence-region   ACPB03043861 1 1149
##sequence-region   ACPB03043862 1 1149
##sequence-region   ACPB03043863 1 1149
##sequence-region   ACPB03043864 1 1149
##sequence-region   ACPB03043865 1 1149
##sequence-region   ACPB03043866 1 1149
##sequence-region   ACPB03043867 1 1149
##sequence-region   ACPB03043868 1 1149
##sequence-region   ACPB03043869 1 1149
##sequence-region   ACPB03043870 1 1149
##sequence-region   ACPB03043871 1 1149
##sequence-region   ACPB03043872 1 1149
##sequence-region   ACPB03043873 1 1149
##sequence-region   ACPB03043874 1 1149
##sequence-region   ACPB03043875 1 1149
##sequence-region   ACPB03043876 1 1149
##sequence-region   ACPB03043877 1 1149
##sequence-region   ACPB03043878 1 1149
##sequence-region   ACPB03043879 1 1149
##sequence-region   ACPB03043880 1 1149
##sequence-region   ACPB03043881 1 1148
##sequence-region   ACPB03043882 1 1148
##sequence-region   ACPB03043883 1 1148
##sequence-region   ACPB03043884 1 1148
##sequence-region   ACPB03043885 1 1148
##sequence-region   ACPB03043886 1 1148
##sequence-region   ACPB03043887 1 1148
##sequence-region   ACPB03043888 1 1148
##sequence-region   ACPB03043889 1 1148
##sequence-region   ACPB03043890 1 1148
##sequence-region   ACPB03043891 1 1148
##sequence-region   ACPB03043892 1 1148
##sequence-region   ACPB03043893 1 1148
##sequence-region   ACPB03043894 1 1124
##sequence-region   ACPB03043895 1 1148
##sequence-region   ACPB03043896 1 1148
##sequence-region   ACPB03043897 1 1148
##sequence-region   ACPB03043898 1 1148
##sequence-region   ACPB03043899 1 1148
##sequence-region   ACPB03043900 1 1148
##sequence-region   ACPB03043901 1 1148
##sequence-region   ACPB03043902 1 1148
##sequence-region   ACPB03043903 1 1148
##sequence-region   ACPB03043904 1 1147
##sequence-region   ACPB03043905 1 1147
##sequence-region   ACPB03043906 1 1147
##sequence-region   ACPB03043907 1 1147
##sequence-region   ACPB03043908 1 1147
##sequence-region   ACPB03043909 1 1147
##sequence-region   ACPB03043910 1 1147
##sequence-region   ACPB03043911 1 1147
##sequence-region   ACPB03043912 1 1147
##sequence-region   ACPB03043913 1 1147
##sequence-region   ACPB03043914 1 1147
##sequence-region   ACPB03043915 1 1147
##sequence-region   ACPB03043916 1 1147
##sequence-region   ACPB03043917 1 1147
##sequence-region   ACPB03043918 1 1147
##sequence-region   ACPB03043919 1 1147
##sequence-region   ACPB03043920 1 1121
##sequence-region   ACPB03043921 1 2239
##sequence-region   ACPB03043922 1 1147
##sequence-region   ACPB03043923 1 1147
##sequence-region   ACPB03043924 1 1147
##sequence-region   ACPB03043925 1 1147
##sequence-region   ACPB03043926 1 1146
##sequence-region   ACPB03043927 1 1146
##sequence-region   ACPB03043928 1 1146
##sequence-region   ACPB03043929 1 1146
##sequence-region   ACPB03043930 1 1146
##sequence-region   ACPB03043931 1 1146
##sequence-region   ACPB03043932 1 1146
##sequence-region   ACPB03043933 1 1146
##sequence-region   ACPB03043934 1 1146
##sequence-region   ACPB03043935 1 1146
##sequence-region   ACPB03043936 1 1146
##sequence-region   ACPB03043937 1 1146
##sequence-region   ACPB03043938 1 1146
##sequence-region   ACPB03043939 1 1146
##sequence-region   ACPB03043940 1 1146
##sequence-region   ACPB03043941 1 1146
##sequence-region   ACPB03043942 1 1146
##sequence-region   ACPB03043943 1 1146
##sequence-region   ACPB03043944 1 1146
##sequence-region   ACPB03043945 1 1146
##sequence-region   ACPB03043946 1 1146
##sequence-region   ACPB03043947 1 1146
##sequence-region   ACPB03043948 1 1145
##sequence-region   ACPB03043949 1 1145
##sequence-region   ACPB03043950 1 1145
##sequence-region   ACPB03043951 1 1145
##sequence-region   ACPB03043952 1 1145
##sequence-region   ACPB03043953 1 1145
##sequence-region   ACPB03043954 1 1145
##sequence-region   ACPB03043955 1 1145
##sequence-region   ACPB03043956 1 1145
##sequence-region   ACPB03043957 1 1145
##sequence-region   ACPB03043958 1 1145
##sequence-region   ACPB03043959 1 1145
##sequence-region   ACPB03043960 1 1145
##sequence-region   ACPB03043961 1 1145
##sequence-region   ACPB03043962 1 1145
##sequence-region   ACPB03043963 1 1145
##sequence-region   ACPB03043964 1 1145
##sequence-region   ACPB03043965 1 1145
##sequence-region   ACPB03043966 1 1145
##sequence-region   ACPB03043967 1 1145
##sequence-region   ACPB03043968 1 1145
##sequence-region   ACPB03043969 1 1145
##sequence-region   ACPB03043970 1 1145
##sequence-region   ACPB03043971 1 1145
##sequence-region   ACPB03043972 1 1145
##sequence-region   ACPB03043973 1 1145
##sequence-region   ACPB03043974 1 1145
##sequence-region   ACPB03043975 1 1145
##sequence-region   ACPB03043976 1 1144
##sequence-region   ACPB03043977 1 1144
##sequence-region   ACPB03043978 1 1144
##sequence-region   ACPB03043979 1 2269
##sequence-region   ACPB03043980 1 1144
##sequence-region   ACPB03043981 1 1144
##sequence-region   ACPB03043982 1 1144
##sequence-region   ACPB03043983 1 1144
##sequence-region   ACPB03043984 1 1144
##sequence-region   ACPB03043985 1 1144
##sequence-region   ACPB03043986 1 1144
##sequence-region   ACPB03043987 1 1144
##sequence-region   ACPB03043988 1 1144
##sequence-region   ACPB03043989 1 1144
##sequence-region   ACPB03043990 1 1144
##sequence-region   ACPB03043991 1 1119
##sequence-region   ACPB03043992 1 1144
##sequence-region   ACPB03043993 1 1144
##sequence-region   ACPB03043994 1 1144
##sequence-region   ACPB03043995 1 1144
##sequence-region   ACPB03043996 1 1144
##sequence-region   ACPB03043997 1 1144
##sequence-region   ACPB03043998 1 1144
##sequence-region   ACPB03043999 1 1144
##sequence-region   ACPB03044000 1 1144
##sequence-region   ACPB03044001 1 1144
##sequence-region   ACPB03044002 1 1144
##sequence-region   ACPB03044003 1 1144
##sequence-region   ACPB03044004 1 1144
##sequence-region   ACPB03044005 1 1143
##sequence-region   ACPB03044006 1 1143
##sequence-region   ACPB03044007 1 1143
##sequence-region   ACPB03044008 1 1143
##sequence-region   ACPB03044009 1 1143
##sequence-region   ACPB03044010 1 1143
##sequence-region   ACPB03044011 1 1143
##sequence-region   ACPB03044012 1 1143
##sequence-region   ACPB03044013 1 1143
##sequence-region   ACPB03044014 1 1143
##sequence-region   ACPB03044015 1 1143
##sequence-region   ACPB03044016 1 1143
##sequence-region   ACPB03044017 1 1143
##sequence-region   ACPB03044018 1 1143
##sequence-region   ACPB03044019 1 1143
##sequence-region   ACPB03044020 1 1143
##sequence-region   ACPB03044021 1 1143
##sequence-region   ACPB03044022 1 1143
##sequence-region   ACPB03044023 1 1118
##sequence-region   ACPB03044024 1 1142
##sequence-region   ACPB03044025 1 1142
##sequence-region   ACPB03044026 1 1142
##sequence-region   ACPB03044027 1 1142
##sequence-region   ACPB03044028 1 1142
##sequence-region   ACPB03044029 1 1142
##sequence-region   ACPB03044030 1 1142
##sequence-region   ACPB03044031 1 1142
##sequence-region   ACPB03044032 1 1142
##sequence-region   ACPB03044033 1 1142
##sequence-region   ACPB03044034 1 1142
##sequence-region   ACPB03044035 1 1142
##sequence-region   ACPB03044036 1 1142
##sequence-region   ACPB03044037 1 1142
##sequence-region   ACPB03044038 1 1142
##sequence-region   ACPB03044039 1 1142
##sequence-region   ACPB03044040 1 1141
##sequence-region   ACPB03044041 1 1141
##sequence-region   ACPB03044042 1 1141
##sequence-region   ACPB03044043 1 1141
##sequence-region   ACPB03044044 1 1141
##sequence-region   ACPB03044045 1 1141
##sequence-region   ACPB03044046 1 1141
##sequence-region   ACPB03044047 1 1141
##sequence-region   ACPB03044048 1 1141
##sequence-region   ACPB03044049 1 1141
##sequence-region   ACPB03044050 1 1141
##sequence-region   ACPB03044051 1 1141
##sequence-region   ACPB03044052 1 1141
##sequence-region   ACPB03044053 1 1141
##sequence-region   ACPB03044054 1 1141
##sequence-region   ACPB03044055 1 1141
##sequence-region   ACPB03044056 1 1141
##sequence-region   ACPB03044057 1 1141
##sequence-region   ACPB03044058 1 1141
##sequence-region   ACPB03044059 1 1141
##sequence-region   ACPB03044060 1 1141
##sequence-region   ACPB03044061 1 1141
##sequence-region   ACPB03044062 1 1141
##sequence-region   ACPB03044063 1 1141
##sequence-region   ACPB03044064 1 1141
##sequence-region   ACPB03044065 1 1140
##sequence-region   ACPB03044066 1 1140
##sequence-region   ACPB03044067 1 1140
##sequence-region   ACPB03044068 1 1140
##sequence-region   ACPB03044069 1 1140
##sequence-region   ACPB03044070 1 1140
##sequence-region   ACPB03044071 1 1140
##sequence-region   ACPB03044072 1 1140
##sequence-region   ACPB03044073 1 1140
##sequence-region   ACPB03044074 1 1140
##sequence-region   ACPB03044075 1 1140
##sequence-region   ACPB03044076 1 1140
##sequence-region   ACPB03044077 1 1140
##sequence-region   ACPB03044078 1 1140
##sequence-region   ACPB03044079 1 1140
##sequence-region   ACPB03044080 1 1140
##sequence-region   ACPB03044081 1 1140
##sequence-region   ACPB03044082 1 1140
##sequence-region   ACPB03044083 1 1140
##sequence-region   ACPB03044084 1 1140
##sequence-region   ACPB03044085 1 1140
##sequence-region   ACPB03044086 1 1140
##sequence-region   ACPB03044087 1 1140
##sequence-region   ACPB03044088 1 1140
##sequence-region   ACPB03044089 1 1139
##sequence-region   ACPB03044090 1 1139
##sequence-region   ACPB03044091 1 1139
##sequence-region   ACPB03044092 1 1139
##sequence-region   ACPB03044093 1 1139
##sequence-region   ACPB03044094 1 1139
##sequence-region   ACPB03044095 1 1139
##sequence-region   ACPB03044096 1 1139
##sequence-region   ACPB03044097 1 1139
##sequence-region   ACPB03044098 1 1139
##sequence-region   ACPB03044099 1 1139
##sequence-region   ACPB03044100 1 1139
##sequence-region   ACPB03044101 1 1139
##sequence-region   ACPB03044102 1 1139
##sequence-region   ACPB03044103 1 1138
##sequence-region   ACPB03044104 1 1138
##sequence-region   ACPB03044105 1 1138
##sequence-region   ACPB03044106 1 1138
##sequence-region   ACPB03044107 1 1138
##sequence-region   ACPB03044108 1 1138
##sequence-region   ACPB03044109 1 1138
##sequence-region   ACPB03044110 1 1138
##sequence-region   ACPB03044111 1 1138
##sequence-region   ACPB03044112 1 1138
##sequence-region   ACPB03044113 1 1138
##sequence-region   ACPB03044114 1 1138
##sequence-region   ACPB03044115 1 1138
##sequence-region   ACPB03044116 1 1138
##sequence-region   ACPB03044117 1 1138
##sequence-region   ACPB03044118 1 1138
##sequence-region   ACPB03044119 1 1138
##sequence-region   ACPB03044120 1 1138
##sequence-region   ACPB03044121 1 1138
##sequence-region   ACPB03044122 1 1138
##sequence-region   ACPB03044123 1 1138
##sequence-region   ACPB03044124 1 1137
##sequence-region   ACPB03044125 1 1137
##sequence-region   ACPB03044126 1 1137
##sequence-region   ACPB03044127 1 1137
##sequence-region   ACPB03044128 1 1137
##sequence-region   ACPB03044129 1 1137
##sequence-region   ACPB03044130 1 1137
##sequence-region   ACPB03044131 1 1137
##sequence-region   ACPB03044132 1 1137
##sequence-region   ACPB03044133 1 1137
##sequence-region   ACPB03044134 1 1137
##sequence-region   ACPB03044135 1 1137
##sequence-region   ACPB03044136 1 1137
##sequence-region   ACPB03044137 1 1137
##sequence-region   ACPB03044138 1 1137
##sequence-region   ACPB03044139 1 1137
##sequence-region   ACPB03044140 1 1137
##sequence-region   ACPB03044141 1 1137
##sequence-region   ACPB03044142 1 1137
##sequence-region   ACPB03044143 1 1137
##sequence-region   ACPB03044144 1 1137
##sequence-region   ACPB03044145 1 1137
##sequence-region   ACPB03044146 1 1136
##sequence-region   ACPB03044147 1 1136
##sequence-region   ACPB03044148 1 1136
##sequence-region   ACPB03044149 1 1136
##sequence-region   ACPB03044150 1 1136
##sequence-region   ACPB03044151 1 1136
##sequence-region   ACPB03044152 1 1136
##sequence-region   ACPB03044153 1 1136
##sequence-region   ACPB03044154 1 1136
##sequence-region   ACPB03044155 1 1136
##sequence-region   ACPB03044156 1 1136
##sequence-region   ACPB03044157 1 1136
##sequence-region   ACPB03044158 1 1136
##sequence-region   ACPB03044159 1 1136
##sequence-region   ACPB03044160 1 1136
##sequence-region   ACPB03044161 1 1136
##sequence-region   ACPB03044162 1 1136
##sequence-region   ACPB03044163 1 1136
##sequence-region   ACPB03044164 1 1136
##sequence-region   ACPB03044165 1 1136
##sequence-region   ACPB03044166 1 1136
##sequence-region   ACPB03044167 1 1136
##sequence-region   ACPB03044168 1 1136
##sequence-region   ACPB03044169 1 1136
##sequence-region   ACPB03044170 1 1136
##sequence-region   ACPB03044171 1 1136
##sequence-region   ACPB03044172 1 1136
##sequence-region   ACPB03044173 1 1136
##sequence-region   ACPB03044174 1 1135
##sequence-region   ACPB03044175 1 1135
##sequence-region   ACPB03044176 1 1135
##sequence-region   ACPB03044177 1 1135
##sequence-region   ACPB03044178 1 1135
##sequence-region   ACPB03044179 1 1135
##sequence-region   ACPB03044180 1 1135
##sequence-region   ACPB03044181 1 1135
##sequence-region   ACPB03044182 1 1135
##sequence-region   ACPB03044183 1 1135
##sequence-region   ACPB03044184 1 1135
##sequence-region   ACPB03044185 1 1135
##sequence-region   ACPB03044186 1 1135
##sequence-region   ACPB03044187 1 1135
##sequence-region   ACPB03044188 1 1135
##sequence-region   ACPB03044189 1 1135
##sequence-region   ACPB03044190 1 1135
##sequence-region   ACPB03044191 1 1135
##sequence-region   ACPB03044192 1 1135
##sequence-region   ACPB03044193 1 1135
##sequence-region   ACPB03044194 1 1135
##sequence-region   ACPB03044195 1 1135
##sequence-region   ACPB03044196 1 1135
##sequence-region   ACPB03044197 1 1135
##sequence-region   ACPB03044198 1 1135
##sequence-region   ACPB03044199 1 1135
##sequence-region   ACPB03044200 1 1135
##sequence-region   ACPB03044201 1 1134
##sequence-region   ACPB03044202 1 1134
##sequence-region   ACPB03044203 1 1134
##sequence-region   ACPB03044204 1 1134
##sequence-region   ACPB03044205 1 1134
##sequence-region   ACPB03044206 1 1134
##sequence-region   ACPB03044207 1 1134
##sequence-region   ACPB03044208 1 1134
##sequence-region   ACPB03044209 1 1134
##sequence-region   ACPB03044210 1 1134
##sequence-region   ACPB03044211 1 1134
##sequence-region   ACPB03044212 1 1134
##sequence-region   ACPB03044213 1 1134
##sequence-region   ACPB03044214 1 1134
##sequence-region   ACPB03044215 1 1134
##sequence-region   ACPB03044216 1 1134
##sequence-region   ACPB03044217 1 1134
##sequence-region   ACPB03044218 1 1134
##sequence-region   ACPB03044219 1 1134
##sequence-region   ACPB03044220 1 1133
##sequence-region   ACPB03044221 1 1133
##sequence-region   ACPB03044222 1 1133
##sequence-region   ACPB03044223 1 1133
##sequence-region   ACPB03044224 1 1133
##sequence-region   ACPB03044225 1 1133
##sequence-region   ACPB03044226 1 1133
##sequence-region   ACPB03044227 1 1133
##sequence-region   ACPB03044228 1 1133
##sequence-region   ACPB03044229 1 1133
##sequence-region   ACPB03044230 1 1133
##sequence-region   ACPB03044231 1 1133
##sequence-region   ACPB03044232 1 1133
##sequence-region   ACPB03044233 1 1133
##sequence-region   ACPB03044234 1 1133
##sequence-region   ACPB03044235 1 1133
##sequence-region   ACPB03044236 1 1133
##sequence-region   ACPB03044237 1 1133
##sequence-region   ACPB03044238 1 1132
##sequence-region   ACPB03044239 1 1132
##sequence-region   ACPB03044240 1 1132
##sequence-region   ACPB03044241 1 1132
##sequence-region   ACPB03044242 1 1132
##sequence-region   ACPB03044243 1 1132
##sequence-region   ACPB03044244 1 1132
##sequence-region   ACPB03044245 1 1132
##sequence-region   ACPB03044246 1 1132
##sequence-region   ACPB03044247 1 1132
##sequence-region   ACPB03044248 1 1132
##sequence-region   ACPB03044249 1 1132
##sequence-region   ACPB03044250 1 1132
##sequence-region   ACPB03044251 1 1132
##sequence-region   ACPB03044252 1 1132
##sequence-region   ACPB03044253 1 1132
##sequence-region   ACPB03044254 1 1132
##sequence-region   ACPB03044255 1 1132
##sequence-region   ACPB03044256 1 1132
##sequence-region   ACPB03044257 1 1132
##sequence-region   ACPB03044258 1 1132
##sequence-region   ACPB03044259 1 1132
##sequence-region   ACPB03044260 1 1132
##sequence-region   ACPB03044261 1 1132
##sequence-region   ACPB03044262 1 1132
##sequence-region   ACPB03044263 1 1132
##sequence-region   ACPB03044264 1 1132
##sequence-region   ACPB03044265 1 1131
##sequence-region   ACPB03044266 1 1131
##sequence-region   ACPB03044267 1 1131
##sequence-region   ACPB03044268 1 1131
##sequence-region   ACPB03044269 1 1131
##sequence-region   ACPB03044270 1 1131
##sequence-region   ACPB03044271 1 1131
##sequence-region   ACPB03044272 1 1131
##sequence-region   ACPB03044273 1 1131
##sequence-region   ACPB03044274 1 1131
##sequence-region   ACPB03044275 1 1131
##sequence-region   ACPB03044276 1 1131
##sequence-region   ACPB03044277 1 1131
##sequence-region   ACPB03044278 1 1131
##sequence-region   ACPB03044279 1 1131
##sequence-region   ACPB03044280 1 1131
##sequence-region   ACPB03044281 1 1131
##sequence-region   ACPB03044282 1 1131
##sequence-region   ACPB03044283 1 1131
##sequence-region   ACPB03044284 1 1131
##sequence-region   ACPB03044285 1 1130
##sequence-region   ACPB03044286 1 1130
##sequence-region   ACPB03044287 1 1130
##sequence-region   ACPB03044288 1 1130
##sequence-region   ACPB03044289 1 1130
##sequence-region   ACPB03044290 1 1130
##sequence-region   ACPB03044291 1 1130
##sequence-region   ACPB03044292 1 1130
##sequence-region   ACPB03044293 1 1130
##sequence-region   ACPB03044294 1 1130
##sequence-region   ACPB03044295 1 1130
##sequence-region   ACPB03044296 1 1130
##sequence-region   ACPB03044297 1 1130
##sequence-region   ACPB03044298 1 1130
##sequence-region   ACPB03044299 1 1130
##sequence-region   ACPB03044300 1 1130
##sequence-region   ACPB03044301 1 1130
##sequence-region   ACPB03044302 1 1130
##sequence-region   ACPB03044303 1 1130
##sequence-region   ACPB03044304 1 1130
##sequence-region   ACPB03044305 1 1130
##sequence-region   ACPB03044306 1 1130
##sequence-region   ACPB03044307 1 1129
##sequence-region   ACPB03044308 1 1129
##sequence-region   ACPB03044309 1 1129
##sequence-region   ACPB03044310 1 1129
##sequence-region   ACPB03044311 1 1129
##sequence-region   ACPB03044312 1 1129
##sequence-region   ACPB03044313 1 1129
##sequence-region   ACPB03044314 1 1129
##sequence-region   ACPB03044315 1 2141
##sequence-region   ACPB03044316 1 1129
##sequence-region   ACPB03044317 1 1129
##sequence-region   ACPB03044318 1 1129
##sequence-region   ACPB03044319 1 1129
##sequence-region   ACPB03044320 1 1129
##sequence-region   ACPB03044321 1 1129
##sequence-region   ACPB03044322 1 1129
##sequence-region   ACPB03044323 1 1129
##sequence-region   ACPB03044324 1 1128
##sequence-region   ACPB03044325 1 1128
##sequence-region   ACPB03044326 1 1128
##sequence-region   ACPB03044327 1 1128
##sequence-region   ACPB03044328 1 1128
##sequence-region   ACPB03044329 1 1128
##sequence-region   ACPB03044330 1 1128
##sequence-region   ACPB03044331 1 1128
##sequence-region   ACPB03044332 1 1128
##sequence-region   ACPB03044333 1 1128
##sequence-region   ACPB03044334 1 1128
##sequence-region   ACPB03044335 1 1128
##sequence-region   ACPB03044336 1 1128
##sequence-region   ACPB03044337 1 1128
##sequence-region   ACPB03044338 1 1128
##sequence-region   ACPB03044339 1 1128
##sequence-region   ACPB03044340 1 1128
##sequence-region   ACPB03044341 1 1128
##sequence-region   ACPB03044342 1 1128
##sequence-region   ACPB03044343 1 1127
##sequence-region   ACPB03044344 1 1127
##sequence-region   ACPB03044345 1 1127
##sequence-region   ACPB03044346 1 1127
##sequence-region   ACPB03044347 1 1127
##sequence-region   ACPB03044348 1 1127
##sequence-region   ACPB03044349 1 1127
##sequence-region   ACPB03044350 1 1127
##sequence-region   ACPB03044351 1 1127
##sequence-region   ACPB03044352 1 1127
##sequence-region   ACPB03044353 1 1127
##sequence-region   ACPB03044354 1 1127
##sequence-region   ACPB03044355 1 1127
##sequence-region   ACPB03044356 1 1127
##sequence-region   ACPB03044357 1 1127
##sequence-region   ACPB03044358 1 1127
##sequence-region   ACPB03044359 1 1127
##sequence-region   ACPB03044360 1 1127
##sequence-region   ACPB03044361 1 1127
##sequence-region   ACPB03044362 1 1127
##sequence-region   ACPB03044363 1 1127
##sequence-region   ACPB03044364 1 1127
##sequence-region   ACPB03044365 1 1127
##sequence-region   ACPB03044366 1 1127
##sequence-region   ACPB03044367 1 1126
##sequence-region   ACPB03044368 1 1126
##sequence-region   ACPB03044369 1 1126
##sequence-region   ACPB03044370 1 1126
##sequence-region   ACPB03044371 1 1126
##sequence-region   ACPB03044372 1 1126
##sequence-region   ACPB03044373 1 1126
##sequence-region   ACPB03044374 1 1126
##sequence-region   ACPB03044375 1 1126
##sequence-region   ACPB03044376 1 1126
##sequence-region   ACPB03044377 1 1126
##sequence-region   ACPB03044378 1 1126
##sequence-region   ACPB03044379 1 1126
##sequence-region   ACPB03044380 1 1126
##sequence-region   ACPB03044381 1 1126
##sequence-region   ACPB03044382 1 1126
##sequence-region   ACPB03044383 1 1126
##sequence-region   ACPB03044384 1 1126
##sequence-region   ACPB03044385 1 1126
##sequence-region   ACPB03044386 1 1126
##sequence-region   ACPB03044387 1 1126
##sequence-region   ACPB03044388 1 1126
##sequence-region   ACPB03044389 1 1126
##sequence-region   ACPB03044390 1 1125
##sequence-region   ACPB03044391 1 1125
##sequence-region   ACPB03044392 1 1125
##sequence-region   ACPB03044393 1 1125
##sequence-region   ACPB03044394 1 1125
##sequence-region   ACPB03044395 1 1125
##sequence-region   ACPB03044396 1 1125
##sequence-region   ACPB03044397 1 1125
##sequence-region   ACPB03044398 1 1125
##sequence-region   ACPB03044399 1 1125
##sequence-region   ACPB03044400 1 1125
##sequence-region   ACPB03044401 1 1125
##sequence-region   ACPB03044402 1 1125
##sequence-region   ACPB03044403 1 1125
##sequence-region   ACPB03044404 1 1125
##sequence-region   ACPB03044405 1 1125
##sequence-region   ACPB03044406 1 1125
##sequence-region   ACPB03044407 1 1125
##sequence-region   ACPB03044408 1 1124
##sequence-region   ACPB03044409 1 1124
##sequence-region   ACPB03044410 1 1124
##sequence-region   ACPB03044411 1 1124
##sequence-region   ACPB03044412 1 1124
##sequence-region   ACPB03044413 1 1124
##sequence-region   ACPB03044414 1 1124
##sequence-region   ACPB03044415 1 1124
##sequence-region   ACPB03044416 1 1124
##sequence-region   ACPB03044417 1 1124
##sequence-region   ACPB03044418 1 1124
##sequence-region   ACPB03044419 1 1124
##sequence-region   ACPB03044420 1 1124
##sequence-region   ACPB03044421 1 1124
##sequence-region   ACPB03044422 1 1124
##sequence-region   ACPB03044423 1 1124
##sequence-region   ACPB03044424 1 1124
##sequence-region   ACPB03044425 1 1124
##sequence-region   ACPB03044426 1 1124
##sequence-region   ACPB03044427 1 1124
##sequence-region   ACPB03044428 1 1124
##sequence-region   ACPB03044429 1 1124
##sequence-region   ACPB03044430 1 1124
##sequence-region   ACPB03044431 1 1124
##sequence-region   ACPB03044432 1 1124
##sequence-region   ACPB03044433 1 1123
##sequence-region   ACPB03044434 1 1123
##sequence-region   ACPB03044435 1 1123
##sequence-region   ACPB03044436 1 1123
##sequence-region   ACPB03044437 1 1123
##sequence-region   ACPB03044438 1 1123
##sequence-region   ACPB03044439 1 1123
##sequence-region   ACPB03044440 1 1123
##sequence-region   ACPB03044441 1 1123
##sequence-region   ACPB03044442 1 1123
##sequence-region   ACPB03044443 1 1123
##sequence-region   ACPB03044444 1 1123
##sequence-region   ACPB03044445 1 1123
##sequence-region   ACPB03044446 1 1123
##sequence-region   ACPB03044447 1 1123
##sequence-region   ACPB03044448 1 1123
##sequence-region   ACPB03044449 1 1123
##sequence-region   ACPB03044450 1 1123
##sequence-region   ACPB03044451 1 1123
##sequence-region   ACPB03044452 1 1123
##sequence-region   ACPB03044453 1 1123
##sequence-region   ACPB03044454 1 1122
##sequence-region   ACPB03044455 1 1122
##sequence-region   ACPB03044456 1 1122
##sequence-region   ACPB03044457 1 1122
##sequence-region   ACPB03044458 1 1122
##sequence-region   ACPB03044459 1 1122
##sequence-region   ACPB03044460 1 1122
##sequence-region   ACPB03044461 1 1122
##sequence-region   ACPB03044462 1 1122
##sequence-region   ACPB03044463 1 1122
##sequence-region   ACPB03044464 1 1122
##sequence-region   ACPB03044465 1 1122
##sequence-region   ACPB03044466 1 1122
##sequence-region   ACPB03044467 1 1122
##sequence-region   ACPB03044468 1 1122
##sequence-region   ACPB03044469 1 1122
##sequence-region   ACPB03044470 1 1122
##sequence-region   ACPB03044471 1 1122
##sequence-region   ACPB03044472 1 1122
##sequence-region   ACPB03044473 1 1097
##sequence-region   ACPB03044474 1 1121
##sequence-region   ACPB03044475 1 1121
##sequence-region   ACPB03044476 1 1121
##sequence-region   ACPB03044477 1 1121
##sequence-region   ACPB03044478 1 1121
##sequence-region   ACPB03044479 1 1121
##sequence-region   ACPB03044480 1 1121
##sequence-region   ACPB03044481 1 1121
##sequence-region   ACPB03044482 1 1121
##sequence-region   ACPB03044483 1 1121
##sequence-region   ACPB03044484 1 1121
##sequence-region   ACPB03044485 1 1121
##sequence-region   ACPB03044486 1 1121
##sequence-region   ACPB03044487 1 1121
##sequence-region   ACPB03044488 1 1121
##sequence-region   ACPB03044489 1 1121
##sequence-region   ACPB03044490 1 1121
##sequence-region   ACPB03044491 1 1121
##sequence-region   ACPB03044492 1 1121
##sequence-region   ACPB03044493 1 1121
##sequence-region   ACPB03044494 1 1121
##sequence-region   ACPB03044495 1 1121
##sequence-region   ACPB03044496 1 1121
##sequence-region   ACPB03044497 1 1121
##sequence-region   ACPB03044498 1 1121
##sequence-region   ACPB03044499 1 1121
##sequence-region   ACPB03044500 1 1121
##sequence-region   ACPB03044501 1 1121
##sequence-region   ACPB03044502 1 1121
##sequence-region   ACPB03044503 1 2151
##sequence-region   ACPB03044504 1 1120
##sequence-region   ACPB03044505 1 1120
##sequence-region   ACPB03044506 1 1120
##sequence-region   ACPB03044507 1 1120
##sequence-region   ACPB03044508 1 1120
##sequence-region   ACPB03044509 1 1120
##sequence-region   ACPB03044510 1 1120
##sequence-region   ACPB03044511 1 1120
##sequence-region   ACPB03044512 1 1120
##sequence-region   ACPB03044513 1 1120
##sequence-region   ACPB03044514 1 1120
##sequence-region   ACPB03044515 1 1120
##sequence-region   ACPB03044516 1 1120
##sequence-region   ACPB03044517 1 1120
##sequence-region   ACPB03044518 1 1120
##sequence-region   ACPB03044519 1 1120
##sequence-region   ACPB03044520 1 1120
##sequence-region   ACPB03044521 1 1120
##sequence-region   ACPB03044522 1 1120
##sequence-region   ACPB03044523 1 1120
##sequence-region   ACPB03044524 1 1119
##sequence-region   ACPB03044525 1 1119
##sequence-region   ACPB03044526 1 1119
##sequence-region   ACPB03044527 1 1119
##sequence-region   ACPB03044528 1 1119
##sequence-region   ACPB03044529 1 1119
##sequence-region   ACPB03044530 1 1119
##sequence-region   ACPB03044531 1 1119
##sequence-region   ACPB03044532 1 1119
##sequence-region   ACPB03044533 1 1119
##sequence-region   ACPB03044534 1 1119
##sequence-region   ACPB03044535 1 1119
##sequence-region   ACPB03044536 1 1119
##sequence-region   ACPB03044537 1 1119
##sequence-region   ACPB03044538 1 1119
##sequence-region   ACPB03044539 1 1119
##sequence-region   ACPB03044540 1 1119
##sequence-region   ACPB03044541 1 1119
##sequence-region   ACPB03044542 1 1118
##sequence-region   ACPB03044543 1 1118
##sequence-region   ACPB03044544 1 1118
##sequence-region   ACPB03044545 1 1118
##sequence-region   ACPB03044546 1 1118
##sequence-region   ACPB03044547 1 1118
##sequence-region   ACPB03044548 1 1118
##sequence-region   ACPB03044549 1 1118
##sequence-region   ACPB03044550 1 1118
##sequence-region   ACPB03044551 1 1118
##sequence-region   ACPB03044552 1 1118
##sequence-region   ACPB03044553 1 1118
##sequence-region   ACPB03044554 1 1118
##sequence-region   ACPB03044555 1 1118
##sequence-region   ACPB03044556 1 1118
##sequence-region   ACPB03044557 1 1118
##sequence-region   ACPB03044558 1 1118
##sequence-region   ACPB03044559 1 1118
##sequence-region   ACPB03044560 1 1118
##sequence-region   ACPB03044561 1 1117
##sequence-region   ACPB03044562 1 1117
##sequence-region   ACPB03044563 1 1117
##sequence-region   ACPB03044564 1 1117
##sequence-region   ACPB03044565 1 1117
##sequence-region   ACPB03044566 1 1117
##sequence-region   ACPB03044567 1 1117
##sequence-region   ACPB03044568 1 1117
##sequence-region   ACPB03044569 1 1117
##sequence-region   ACPB03044570 1 1117
##sequence-region   ACPB03044571 1 1117
##sequence-region   ACPB03044572 1 1117
##sequence-region   ACPB03044573 1 1117
##sequence-region   ACPB03044574 1 1117
##sequence-region   ACPB03044575 1 1117
##sequence-region   ACPB03044576 1 1117
##sequence-region   ACPB03044577 1 1117
##sequence-region   ACPB03044578 1 1117
##sequence-region   ACPB03044579 1 1116
##sequence-region   ACPB03044580 1 1116
##sequence-region   ACPB03044581 1 1116
##sequence-region   ACPB03044582 1 1116
##sequence-region   ACPB03044583 1 1116
##sequence-region   ACPB03044584 1 1116
##sequence-region   ACPB03044585 1 1116
##sequence-region   ACPB03044586 1 1116
##sequence-region   ACPB03044587 1 1116
##sequence-region   ACPB03044588 1 1116
##sequence-region   ACPB03044589 1 1116
##sequence-region   ACPB03044590 1 1116
##sequence-region   ACPB03044591 1 1116
##sequence-region   ACPB03044592 1 1116
##sequence-region   ACPB03044593 1 1116
##sequence-region   ACPB03044594 1 1116
##sequence-region   ACPB03044595 1 1116
##sequence-region   ACPB03044596 1 1116
##sequence-region   ACPB03044597 1 1116
##sequence-region   ACPB03044598 1 1116
##sequence-region   ACPB03044599 1 1116
##sequence-region   ACPB03044600 1 1116
##sequence-region   ACPB03044601 1 1116
##sequence-region   ACPB03044602 1 1115
##sequence-region   ACPB03044603 1 1115
##sequence-region   ACPB03044604 1 1115
##sequence-region   ACPB03044605 1 1090
##sequence-region   ACPB03044606 1 1115
##sequence-region   ACPB03044607 1 1115
##sequence-region   ACPB03044608 1 1115
##sequence-region   ACPB03044609 1 1115
##sequence-region   ACPB03044610 1 1115
##sequence-region   ACPB03044611 1 1115
##sequence-region   ACPB03044612 1 1115
##sequence-region   ACPB03044613 1 1115
##sequence-region   ACPB03044614 1 1115
##sequence-region   ACPB03044615 1 1115
##sequence-region   ACPB03044616 1 1115
##sequence-region   ACPB03044617 1 1115
##sequence-region   ACPB03044618 1 1115
##sequence-region   ACPB03044619 1 1115
##sequence-region   ACPB03044620 1 1115
##sequence-region   ACPB03044621 1 1115
##sequence-region   ACPB03044622 1 1115
##sequence-region   ACPB03044623 1 1115
##sequence-region   ACPB03044624 1 1115
##sequence-region   ACPB03044625 1 1115
##sequence-region   ACPB03044626 1 1115
##sequence-region   ACPB03044627 1 1115
##sequence-region   ACPB03044628 1 1115
##sequence-region   ACPB03044629 1 1115
##sequence-region   ACPB03044630 1 1115
##sequence-region   ACPB03044631 1 1115
##sequence-region   ACPB03044632 1 1115
##sequence-region   ACPB03044633 1 1115
##sequence-region   ACPB03044634 1 1114
##sequence-region   ACPB03044635 1 1114
##sequence-region   ACPB03044636 1 1114
##sequence-region   ACPB03044637 1 1114
##sequence-region   ACPB03044638 1 1114
##sequence-region   ACPB03044639 1 1114
##sequence-region   ACPB03044640 1 1114
##sequence-region   ACPB03044641 1 1114
##sequence-region   ACPB03044642 1 1114
##sequence-region   ACPB03044643 1 1114
##sequence-region   ACPB03044644 1 1114
##sequence-region   ACPB03044645 1 1114
##sequence-region   ACPB03044646 1 1114
##sequence-region   ACPB03044647 1 1114
##sequence-region   ACPB03044648 1 1114
##sequence-region   ACPB03044649 1 1114
##sequence-region   ACPB03044650 1 1114
##sequence-region   ACPB03044651 1 1114
##sequence-region   ACPB03044652 1 1114
##sequence-region   ACPB03044653 1 1114
##sequence-region   ACPB03044654 1 1114
##sequence-region   ACPB03044655 1 1114
##sequence-region   ACPB03044656 1 1114
##sequence-region   ACPB03044657 1 1114
##sequence-region   ACPB03044658 1 1114
##sequence-region   ACPB03044659 1 1114
##sequence-region   ACPB03044660 1 1114
##sequence-region   ACPB03044661 1 1113
##sequence-region   ACPB03044662 1 1113
##sequence-region   ACPB03044663 1 1113
##sequence-region   ACPB03044664 1 1113
##sequence-region   ACPB03044665 1 1113
##sequence-region   ACPB03044666 1 1113
##sequence-region   ACPB03044667 1 1113
##sequence-region   ACPB03044668 1 1113
##sequence-region   ACPB03044669 1 1113
##sequence-region   ACPB03044670 1 1113
##sequence-region   ACPB03044671 1 1113
##sequence-region   ACPB03044672 1 1113
##sequence-region   ACPB03044673 1 1113
##sequence-region   ACPB03044674 1 1113
##sequence-region   ACPB03044675 1 1113
##sequence-region   ACPB03044676 1 1113
##sequence-region   ACPB03044677 1 1113
##sequence-region   ACPB03044678 1 1113
##sequence-region   ACPB03044679 1 1113
##sequence-region   ACPB03044680 1 1113
##sequence-region   ACPB03044681 1 1113
##sequence-region   ACPB03044682 1 1113
##sequence-region   ACPB03044683 1 1113
##sequence-region   ACPB03044684 1 1113
##sequence-region   ACPB03044685 1 1113
##sequence-region   ACPB03044686 1 1112
##sequence-region   ACPB03044687 1 1112
##sequence-region   ACPB03044688 1 1112
##sequence-region   ACPB03044689 1 1112
##sequence-region   ACPB03044690 1 1112
##sequence-region   ACPB03044691 1 1112
##sequence-region   ACPB03044692 1 1112
##sequence-region   ACPB03044693 1 1112
##sequence-region   ACPB03044694 1 1112
##sequence-region   ACPB03044695 1 1112
##sequence-region   ACPB03044696 1 1112
##sequence-region   ACPB03044697 1 1112
##sequence-region   ACPB03044698 1 1112
##sequence-region   ACPB03044699 1 1112
##sequence-region   ACPB03044700 1 1112
##sequence-region   ACPB03044701 1 1112
##sequence-region   ACPB03044702 1 1112
##sequence-region   ACPB03044703 1 1112
##sequence-region   ACPB03044704 1 1112
##sequence-region   ACPB03044705 1 1112
##sequence-region   ACPB03044706 1 1112
##sequence-region   ACPB03044707 1 1112
##sequence-region   ACPB03044708 1 1112
##sequence-region   ACPB03044709 1 1112
##sequence-region   ACPB03044710 1 1112
##sequence-region   ACPB03044711 1 1112
##sequence-region   ACPB03044712 1 1112
##sequence-region   ACPB03044713 1 1112
##sequence-region   ACPB03044714 1 1112
##sequence-region   ACPB03044715 1 1112
##sequence-region   ACPB03044716 1 1112
##sequence-region   ACPB03044717 1 1112
##sequence-region   ACPB03044718 1 1111
##sequence-region   ACPB03044719 1 1111
##sequence-region   ACPB03044720 1 1111
##sequence-region   ACPB03044721 1 1111
##sequence-region   ACPB03044722 1 1111
##sequence-region   ACPB03044723 1 1111
##sequence-region   ACPB03044724 1 1111
##sequence-region   ACPB03044725 1 1111
##sequence-region   ACPB03044726 1 1111
##sequence-region   ACPB03044727 1 1111
##sequence-region   ACPB03044728 1 1111
##sequence-region   ACPB03044729 1 1111
##sequence-region   ACPB03044730 1 1111
##sequence-region   ACPB03044731 1 1111
##sequence-region   ACPB03044732 1 1111
##sequence-region   ACPB03044733 1 1111
##sequence-region   ACPB03044734 1 1111
##sequence-region   ACPB03044735 1 1111
##sequence-region   ACPB03044736 1 2201
##sequence-region   ACPB03044737 1 1111
##sequence-region   ACPB03044738 1 1111
##sequence-region   ACPB03044739 1 1111
##sequence-region   ACPB03044740 1 1111
##sequence-region   ACPB03044741 1 1111
##sequence-region   ACPB03044742 1 1111
##sequence-region   ACPB03044743 1 1111
##sequence-region   ACPB03044744 1 1110
##sequence-region   ACPB03044745 1 1110
##sequence-region   ACPB03044746 1 1110
##sequence-region   ACPB03044747 1 1110
##sequence-region   ACPB03044748 1 1110
##sequence-region   ACPB03044749 1 1110
##sequence-region   ACPB03044750 1 1110
##sequence-region   ACPB03044751 1 1110
##sequence-region   ACPB03044752 1 1110
##sequence-region   ACPB03044753 1 1110
##sequence-region   ACPB03044754 1 1110
##sequence-region   ACPB03044755 1 1110
##sequence-region   ACPB03044756 1 1110
##sequence-region   ACPB03044757 1 1110
##sequence-region   ACPB03044758 1 1110
##sequence-region   ACPB03044759 1 1110
##sequence-region   ACPB03044760 1 1110
##sequence-region   ACPB03044761 1 1110
##sequence-region   ACPB03044762 1 1110
##sequence-region   ACPB03044763 1 1109
##sequence-region   ACPB03044764 1 1109
##sequence-region   ACPB03044765 1 1109
##sequence-region   ACPB03044766 1 1109
##sequence-region   ACPB03044767 1 1109
##sequence-region   ACPB03044768 1 1109
##sequence-region   ACPB03044769 1 1109
##sequence-region   ACPB03044770 1 1109
##sequence-region   ACPB03044771 1 1109
##sequence-region   ACPB03044772 1 1109
##sequence-region   ACPB03044773 1 1109
##sequence-region   ACPB03044774 1 1109
##sequence-region   ACPB03044775 1 2188
##sequence-region   ACPB03044776 1 1109
##sequence-region   ACPB03044777 1 1109
##sequence-region   ACPB03044778 1 1109
##sequence-region   ACPB03044779 1 1109
##sequence-region   ACPB03044780 1 1109
##sequence-region   ACPB03044781 1 1109
##sequence-region   ACPB03044782 1 1109
##sequence-region   ACPB03044783 1 1109
##sequence-region   ACPB03044784 1 1109
##sequence-region   ACPB03044785 1 1108
##sequence-region   ACPB03044786 1 1108
##sequence-region   ACPB03044787 1 1108
##sequence-region   ACPB03044788 1 1108
##sequence-region   ACPB03044789 1 1108
##sequence-region   ACPB03044790 1 1108
##sequence-region   ACPB03044791 1 1083
##sequence-region   ACPB03044792 1 1108
##sequence-region   ACPB03044793 1 1108
##sequence-region   ACPB03044794 1 1108
##sequence-region   ACPB03044795 1 1108
##sequence-region   ACPB03044796 1 1108
##sequence-region   ACPB03044797 1 1108
##sequence-region   ACPB03044798 1 1108
##sequence-region   ACPB03044799 1 1108
##sequence-region   ACPB03044800 1 1108
##sequence-region   ACPB03044801 1 1108
##sequence-region   ACPB03044802 1 1108
##sequence-region   ACPB03044803 1 1108
##sequence-region   ACPB03044804 1 1108
##sequence-region   ACPB03044805 1 1108
##sequence-region   ACPB03044806 1 1108
##sequence-region   ACPB03044807 1 1108
##sequence-region   ACPB03044808 1 1108
##sequence-region   ACPB03044809 1 1108
##sequence-region   ACPB03044810 1 1108
##sequence-region   ACPB03044811 1 1108
##sequence-region   ACPB03044812 1 1108
##sequence-region   ACPB03044813 1 1108
##sequence-region   ACPB03044814 1 1107
##sequence-region   ACPB03044815 1 1107
##sequence-region   ACPB03044816 1 1107
##sequence-region   ACPB03044817 1 1107
##sequence-region   ACPB03044818 1 1107
##sequence-region   ACPB03044819 1 1107
##sequence-region   ACPB03044820 1 1107
##sequence-region   ACPB03044821 1 1107
##sequence-region   ACPB03044822 1 1107
##sequence-region   ACPB03044823 1 1107
##sequence-region   ACPB03044824 1 1107
##sequence-region   ACPB03044825 1 1107
##sequence-region   ACPB03044826 1 1107
##sequence-region   ACPB03044827 1 1107
##sequence-region   ACPB03044828 1 1107
##sequence-region   ACPB03044829 1 1107
##sequence-region   ACPB03044830 1 1107
##sequence-region   ACPB03044831 1 1107
##sequence-region   ACPB03044832 1 1107
##sequence-region   ACPB03044833 1 1107
##sequence-region   ACPB03044834 1 1107
##sequence-region   ACPB03044835 1 1107
##sequence-region   ACPB03044836 1 1107
##sequence-region   ACPB03044837 1 1107
##sequence-region   ACPB03044838 1 1107
##sequence-region   ACPB03044839 1 1107
##sequence-region   ACPB03044840 1 1107
##sequence-region   ACPB03044841 1 1107
##sequence-region   ACPB03044842 1 1107
##sequence-region   ACPB03044843 1 1107
##sequence-region   ACPB03044844 1 1107
##sequence-region   ACPB03044845 1 1107
##sequence-region   ACPB03044846 1 1107
##sequence-region   ACPB03044847 1 1106
##sequence-region   ACPB03044848 1 1106
##sequence-region   ACPB03044849 1 1106
##sequence-region   ACPB03044850 1 1106
##sequence-region   ACPB03044851 1 1106
##sequence-region   ACPB03044852 1 1106
##sequence-region   ACPB03044853 1 1106
##sequence-region   ACPB03044854 1 1106
##sequence-region   ACPB03044855 1 1106
##sequence-region   ACPB03044856 1 1106
##sequence-region   ACPB03044857 1 1106
##sequence-region   ACPB03044858 1 1106
##sequence-region   ACPB03044859 1 1106
##sequence-region   ACPB03044860 1 1106
##sequence-region   ACPB03044861 1 1106
##sequence-region   ACPB03044862 1 1106
##sequence-region   ACPB03044863 1 1106
##sequence-region   ACPB03044864 1 1106
##sequence-region   ACPB03044865 1 1106
##sequence-region   ACPB03044866 1 1106
##sequence-region   ACPB03044867 1 1106
##sequence-region   ACPB03044868 1 1106
##sequence-region   ACPB03044869 1 1106
##sequence-region   ACPB03044870 1 1106
##sequence-region   ACPB03044871 1 1105
##sequence-region   ACPB03044872 1 1105
##sequence-region   ACPB03044873 1 1105
##sequence-region   ACPB03044874 1 1105
##sequence-region   ACPB03044875 1 1105
##sequence-region   ACPB03044876 1 1105
##sequence-region   ACPB03044877 1 1105
##sequence-region   ACPB03044878 1 1105
##sequence-region   ACPB03044879 1 1105
##sequence-region   ACPB03044880 1 1105
##sequence-region   ACPB03044881 1 1105
##sequence-region   ACPB03044882 1 1105
##sequence-region   ACPB03044883 1 1105
##sequence-region   ACPB03044884 1 1105
##sequence-region   ACPB03044885 1 1105
##sequence-region   ACPB03044886 1 1105
##sequence-region   ACPB03044887 1 1105
##sequence-region   ACPB03044888 1 1105
##sequence-region   ACPB03044889 1 1105
##sequence-region   ACPB03044890 1 1105
##sequence-region   ACPB03044891 1 1105
##sequence-region   ACPB03044892 1 1105
##sequence-region   ACPB03044893 1 1105
##sequence-region   ACPB03044894 1 1104
##sequence-region   ACPB03044895 1 1104
##sequence-region   ACPB03044896 1 1104
##sequence-region   ACPB03044897 1 1104
##sequence-region   ACPB03044898 1 1104
##sequence-region   ACPB03044899 1 1104
##sequence-region   ACPB03044900 1 1104
##sequence-region   ACPB03044901 1 1104
##sequence-region   ACPB03044902 1 1104
##sequence-region   ACPB03044903 1 1104
##sequence-region   ACPB03044904 1 1104
##sequence-region   ACPB03044905 1 1104
##sequence-region   ACPB03044906 1 1104
##sequence-region   ACPB03044907 1 1104
##sequence-region   ACPB03044908 1 1104
##sequence-region   ACPB03044909 1 1104
##sequence-region   ACPB03044910 1 1104
##sequence-region   ACPB03044911 1 1104
##sequence-region   ACPB03044912 1 1103
##sequence-region   ACPB03044913 1 1103
##sequence-region   ACPB03044914 1 1103
##sequence-region   ACPB03044915 1 1103
##sequence-region   ACPB03044916 1 1103
##sequence-region   ACPB03044917 1 1103
##sequence-region   ACPB03044918 1 1103
##sequence-region   ACPB03044919 1 1103
##sequence-region   ACPB03044920 1 1103
##sequence-region   ACPB03044921 1 1103
##sequence-region   ACPB03044922 1 1103
##sequence-region   ACPB03044923 1 1103
##sequence-region   ACPB03044924 1 1103
##sequence-region   ACPB03044925 1 1103
##sequence-region   ACPB03044926 1 1103
##sequence-region   ACPB03044927 1 1103
##sequence-region   ACPB03044928 1 1103
##sequence-region   ACPB03044929 1 1103
##sequence-region   ACPB03044930 1 1103
##sequence-region   ACPB03044931 1 1103
##sequence-region   ACPB03044932 1 1103
##sequence-region   ACPB03044933 1 1103
##sequence-region   ACPB03044934 1 1103
##sequence-region   ACPB03044935 1 1102
##sequence-region   ACPB03044936 1 1102
##sequence-region   ACPB03044937 1 1102
##sequence-region   ACPB03044938 1 1102
##sequence-region   ACPB03044939 1 1102
##sequence-region   ACPB03044940 1 1077
##sequence-region   ACPB03044941 1 1102
##sequence-region   ACPB03044942 1 1102
##sequence-region   ACPB03044943 1 1102
##sequence-region   ACPB03044944 1 1102
##sequence-region   ACPB03044945 1 1102
##sequence-region   ACPB03044946 1 1102
##sequence-region   ACPB03044947 1 1102
##sequence-region   ACPB03044948 1 1102
##sequence-region   ACPB03044949 1 1102
##sequence-region   ACPB03044950 1 1102
##sequence-region   ACPB03044951 1 1102
##sequence-region   ACPB03044952 1 1102
##sequence-region   ACPB03044953 1 1102
##sequence-region   ACPB03044954 1 1102
##sequence-region   ACPB03044955 1 1102
##sequence-region   ACPB03044956 1 1102
##sequence-region   ACPB03044957 1 1102
##sequence-region   ACPB03044958 1 1102
##sequence-region   ACPB03044959 1 1102
##sequence-region   ACPB03044960 1 1102
##sequence-region   ACPB03044961 1 1101
##sequence-region   ACPB03044962 1 1101
##sequence-region   ACPB03044963 1 1101
##sequence-region   ACPB03044964 1 1101
##sequence-region   ACPB03044965 1 1101
##sequence-region   ACPB03044966 1 1101
##sequence-region   ACPB03044967 1 1101
##sequence-region   ACPB03044968 1 1101
##sequence-region   ACPB03044969 1 1101
##sequence-region   ACPB03044970 1 1101
##sequence-region   ACPB03044971 1 1101
##sequence-region   ACPB03044972 1 1101
##sequence-region   ACPB03044973 1 1101
##sequence-region   ACPB03044974 1 1101
##sequence-region   ACPB03044975 1 1101
##sequence-region   ACPB03044976 1 1101
##sequence-region   ACPB03044977 1 1101
##sequence-region   ACPB03044978 1 1101
##sequence-region   ACPB03044979 1 1101
##sequence-region   ACPB03044980 1 1101
##sequence-region   ACPB03044981 1 1101
##sequence-region   ACPB03044982 1 1101
##sequence-region   ACPB03044983 1 1101
##sequence-region   ACPB03044984 1 1101
##sequence-region   ACPB03044985 1 1101
##sequence-region   ACPB03044986 1 1101
##sequence-region   ACPB03044987 1 1101
##sequence-region   ACPB03044988 1 1100
##sequence-region   ACPB03044989 1 1100
##sequence-region   ACPB03044990 1 1100
##sequence-region   ACPB03044991 1 1100
##sequence-region   ACPB03044992 1 1100
##sequence-region   ACPB03044993 1 1100
##sequence-region   ACPB03044994 1 1100
##sequence-region   ACPB03044995 1 1100
##sequence-region   ACPB03044996 1 1100
##sequence-region   ACPB03044997 1 1100
##sequence-region   ACPB03044998 1 1100
##sequence-region   ACPB03044999 1 1100
##sequence-region   ACPB03045000 1 1100
##sequence-region   ACPB03045001 1 1100
##sequence-region   ACPB03045002 1 1100
##sequence-region   ACPB03045003 1 1100
##sequence-region   ACPB03045004 1 1100
##sequence-region   ACPB03045005 1 1100
##sequence-region   ACPB03045006 1 1100
##sequence-region   ACPB03045007 1 1100
##sequence-region   ACPB03045008 1 1100
##sequence-region   ACPB03045009 1 1100
##sequence-region   ACPB03045010 1 1100
##sequence-region   ACPB03045011 1 1100
##sequence-region   ACPB03045012 1 1100
##sequence-region   ACPB03045013 1 1099
##sequence-region   ACPB03045014 1 1099
##sequence-region   ACPB03045015 1 1099
##sequence-region   ACPB03045016 1 1099
##sequence-region   ACPB03045017 1 1099
##sequence-region   ACPB03045018 1 1099
##sequence-region   ACPB03045019 1 1099
##sequence-region   ACPB03045020 1 1099
##sequence-region   ACPB03045021 1 1099
##sequence-region   ACPB03045022 1 1099
##sequence-region   ACPB03045023 1 1099
##sequence-region   ACPB03045024 1 1099
##sequence-region   ACPB03045025 1 1099
##sequence-region   ACPB03045026 1 1099
##sequence-region   ACPB03045027 1 1099
##sequence-region   ACPB03045028 1 1099
##sequence-region   ACPB03045029 1 1099
##sequence-region   ACPB03045030 1 1099
##sequence-region   ACPB03045031 1 1099
##sequence-region   ACPB03045032 1 1099
##sequence-region   ACPB03045033 1 1099
##sequence-region   ACPB03045034 1 1098
##sequence-region   ACPB03045035 1 1098
##sequence-region   ACPB03045036 1 1098
##sequence-region   ACPB03045037 1 1098
##sequence-region   ACPB03045038 1 1098
##sequence-region   ACPB03045039 1 1098
##sequence-region   ACPB03045040 1 1098
##sequence-region   ACPB03045041 1 1098
##sequence-region   ACPB03045042 1 1098
##sequence-region   ACPB03045043 1 1098
##sequence-region   ACPB03045044 1 1098
##sequence-region   ACPB03045045 1 1098
##sequence-region   ACPB03045046 1 1098
##sequence-region   ACPB03045047 1 1098
##sequence-region   ACPB03045048 1 1098
##sequence-region   ACPB03045049 1 1098
##sequence-region   ACPB03045050 1 1098
##sequence-region   ACPB03045051 1 1098
##sequence-region   ACPB03045052 1 1098
##sequence-region   ACPB03045053 1 1098
##sequence-region   ACPB03045054 1 1098
##sequence-region   ACPB03045055 1 1098
##sequence-region   ACPB03045056 1 1097
##sequence-region   ACPB03045057 1 1097
##sequence-region   ACPB03045058 1 1097
##sequence-region   ACPB03045059 1 1097
##sequence-region   ACPB03045060 1 1097
##sequence-region   ACPB03045061 1 1097
##sequence-region   ACPB03045062 1 1097
##sequence-region   ACPB03045063 1 1097
##sequence-region   ACPB03045064 1 1097
##sequence-region   ACPB03045065 1 1097
##sequence-region   ACPB03045066 1 1097
##sequence-region   ACPB03045067 1 1097
##sequence-region   ACPB03045068 1 1097
##sequence-region   ACPB03045069 1 1097
##sequence-region   ACPB03045070 1 1097
##sequence-region   ACPB03045071 1 1097
##sequence-region   ACPB03045072 1 1097
##sequence-region   ACPB03045073 1 1097
##sequence-region   ACPB03045074 1 1097
##sequence-region   ACPB03045075 1 1097
##sequence-region   ACPB03045076 1 1097
##sequence-region   ACPB03045077 1 1096
##sequence-region   ACPB03045078 1 1096
##sequence-region   ACPB03045079 1 1096
##sequence-region   ACPB03045080 1 1096
##sequence-region   ACPB03045081 1 1096
##sequence-region   ACPB03045082 1 1096
##sequence-region   ACPB03045083 1 1096
##sequence-region   ACPB03045084 1 1096
##sequence-region   ACPB03045085 1 1096
##sequence-region   ACPB03045086 1 1096
##sequence-region   ACPB03045087 1 1096
##sequence-region   ACPB03045088 1 1096
##sequence-region   ACPB03045089 1 1096
##sequence-region   ACPB03045090 1 1096
##sequence-region   ACPB03045091 1 1096
##sequence-region   ACPB03045092 1 1096
##sequence-region   ACPB03045093 1 1096
##sequence-region   ACPB03045094 1 1096
##sequence-region   ACPB03045095 1 1095
##sequence-region   ACPB03045096 1 1095
##sequence-region   ACPB03045097 1 1095
##sequence-region   ACPB03045098 1 1095
##sequence-region   ACPB03045099 1 1095
##sequence-region   ACPB03045100 1 1095
##sequence-region   ACPB03045101 1 1070
##sequence-region   ACPB03045102 1 1095
##sequence-region   ACPB03045103 1 1095
##sequence-region   ACPB03045104 1 1095
##sequence-region   ACPB03045105 1 1095
##sequence-region   ACPB03045106 1 1095
##sequence-region   ACPB03045107 1 1095
##sequence-region   ACPB03045108 1 1095
##sequence-region   ACPB03045109 1 1095
##sequence-region   ACPB03045110 1 1095
##sequence-region   ACPB03045111 1 1095
##sequence-region   ACPB03045112 1 1095
##sequence-region   ACPB03045113 1 1095
##sequence-region   ACPB03045114 1 1095
##sequence-region   ACPB03045115 1 1094
##sequence-region   ACPB03045116 1 1094
##sequence-region   ACPB03045117 1 1094
##sequence-region   ACPB03045118 1 1094
##sequence-region   ACPB03045119 1 1094
##sequence-region   ACPB03045120 1 1094
##sequence-region   ACPB03045121 1 1094
##sequence-region   ACPB03045122 1 1094
##sequence-region   ACPB03045123 1 1094
##sequence-region   ACPB03045124 1 1094
##sequence-region   ACPB03045125 1 1094
##sequence-region   ACPB03045126 1 1094
##sequence-region   ACPB03045127 1 1094
##sequence-region   ACPB03045128 1 1094
##sequence-region   ACPB03045129 1 1094
##sequence-region   ACPB03045130 1 1094
##sequence-region   ACPB03045131 1 1094
##sequence-region   ACPB03045132 1 1094
##sequence-region   ACPB03045133 1 1094
##sequence-region   ACPB03045134 1 1094
##sequence-region   ACPB03045135 1 1094
##sequence-region   ACPB03045136 1 1094
##sequence-region   ACPB03045137 1 1094
##sequence-region   ACPB03045138 1 1094
##sequence-region   ACPB03045139 1 1094
##sequence-region   ACPB03045140 1 1093
##sequence-region   ACPB03045141 1 1093
##sequence-region   ACPB03045142 1 1093
##sequence-region   ACPB03045143 1 1093
##sequence-region   ACPB03045144 1 1093
##sequence-region   ACPB03045145 1 1093
##sequence-region   ACPB03045146 1 1093
##sequence-region   ACPB03045147 1 1093
##sequence-region   ACPB03045148 1 1093
##sequence-region   ACPB03045149 1 1093
##sequence-region   ACPB03045150 1 1093
##sequence-region   ACPB03045151 1 1093
##sequence-region   ACPB03045152 1 1093
##sequence-region   ACPB03045153 1 1093
##sequence-region   ACPB03045154 1 1093
##sequence-region   ACPB03045155 1 1093
##sequence-region   ACPB03045156 1 1093
##sequence-region   ACPB03045157 1 1093
##sequence-region   ACPB03045158 1 1093
##sequence-region   ACPB03045159 1 1093
##sequence-region   ACPB03045160 1 1093
##sequence-region   ACPB03045161 1 1093
##sequence-region   ACPB03045162 1 1093
##sequence-region   ACPB03045163 1 1093
##sequence-region   ACPB03045164 1 1093
##sequence-region   ACPB03045165 1 1093
##sequence-region   ACPB03045166 1 1093
##sequence-region   ACPB03045167 1 1093
##sequence-region   ACPB03045168 1 1092
##sequence-region   ACPB03045169 1 1092
##sequence-region   ACPB03045170 1 1092
##sequence-region   ACPB03045171 1 1092
##sequence-region   ACPB03045172 1 1092
##sequence-region   ACPB03045173 1 1092
##sequence-region   ACPB03045174 1 1092
##sequence-region   ACPB03045175 1 1092
##sequence-region   ACPB03045176 1 1092
##sequence-region   ACPB03045177 1 1092
##sequence-region   ACPB03045178 1 1092
##sequence-region   ACPB03045179 1 1092
##sequence-region   ACPB03045180 1 1092
##sequence-region   ACPB03045181 1 1092
##sequence-region   ACPB03045182 1 1092
##sequence-region   ACPB03045183 1 1092
##sequence-region   ACPB03045184 1 1092
##sequence-region   ACPB03045185 1 1092
##sequence-region   ACPB03045186 1 1092
##sequence-region   ACPB03045187 1 1092
##sequence-region   ACPB03045188 1 1092
##sequence-region   ACPB03045189 1 1092
##sequence-region   ACPB03045190 1 1092
##sequence-region   ACPB03045191 1 1092
##sequence-region   ACPB03045192 1 1092
##sequence-region   ACPB03045193 1 1092
##sequence-region   ACPB03045194 1 1092
##sequence-region   ACPB03045195 1 1092
##sequence-region   ACPB03045196 1 1092
##sequence-region   ACPB03045197 1 1092
##sequence-region   ACPB03045198 1 1091
##sequence-region   ACPB03045199 1 1091
##sequence-region   ACPB03045200 1 1091
##sequence-region   ACPB03045201 1 1091
##sequence-region   ACPB03045202 1 1091
##sequence-region   ACPB03045203 1 1091
##sequence-region   ACPB03045204 1 1091
##sequence-region   ACPB03045205 1 1091
##sequence-region   ACPB03045206 1 1091
##sequence-region   ACPB03045207 1 1091
##sequence-region   ACPB03045208 1 1091
##sequence-region   ACPB03045209 1 1091
##sequence-region   ACPB03045210 1 1091
##sequence-region   ACPB03045211 1 1091
##sequence-region   ACPB03045212 1 1091
##sequence-region   ACPB03045213 1 1091
##sequence-region   ACPB03045214 1 1091
##sequence-region   ACPB03045215 1 1091
##sequence-region   ACPB03045216 1 1091
##sequence-region   ACPB03045217 1 1091
##sequence-region   ACPB03045218 1 1091
##sequence-region   ACPB03045219 1 1091
##sequence-region   ACPB03045220 1 1091
##sequence-region   ACPB03045221 1 1091
##sequence-region   ACPB03045222 1 1091
##sequence-region   ACPB03045223 1 1091
##sequence-region   ACPB03045224 1 1091
##sequence-region   ACPB03045225 1 1091
##sequence-region   ACPB03045226 1 1091
##sequence-region   ACPB03045227 1 1091
##sequence-region   ACPB03045228 1 1090
##sequence-region   ACPB03045229 1 1090
##sequence-region   ACPB03045230 1 1090
##sequence-region   ACPB03045231 1 1090
##sequence-region   ACPB03045232 1 1090
##sequence-region   ACPB03045233 1 1090
##sequence-region   ACPB03045234 1 1090
##sequence-region   ACPB03045235 1 1090
##sequence-region   ACPB03045236 1 1090
##sequence-region   ACPB03045237 1 1090
##sequence-region   ACPB03045238 1 1090
##sequence-region   ACPB03045239 1 1090
##sequence-region   ACPB03045240 1 1090
##sequence-region   ACPB03045241 1 1090
##sequence-region   ACPB03045242 1 1090
##sequence-region   ACPB03045243 1 1090
##sequence-region   ACPB03045244 1 1090
##sequence-region   ACPB03045245 1 1090
##sequence-region   ACPB03045246 1 1090
##sequence-region   ACPB03045247 1 1090
##sequence-region   ACPB03045248 1 1090
##sequence-region   ACPB03045249 1 1090
##sequence-region   ACPB03045250 1 1090
##sequence-region   ACPB03045251 1 1090
##sequence-region   ACPB03045252 1 1090
##sequence-region   ACPB03045253 1 1089
##sequence-region   ACPB03045254 1 1089
##sequence-region   ACPB03045255 1 1089
##sequence-region   ACPB03045256 1 1089
##sequence-region   ACPB03045257 1 1089
##sequence-region   ACPB03045258 1 1089
##sequence-region   ACPB03045259 1 1089
##sequence-region   ACPB03045260 1 1089
##sequence-region   ACPB03045261 1 1089
##sequence-region   ACPB03045262 1 1089
##sequence-region   ACPB03045263 1 1064
##sequence-region   ACPB03045264 1 1089
##sequence-region   ACPB03045265 1 1089
##sequence-region   ACPB03045266 1 1089
##sequence-region   ACPB03045267 1 1089
##sequence-region   ACPB03045268 1 1089
##sequence-region   ACPB03045269 1 1089
##sequence-region   ACPB03045270 1 1089
##sequence-region   ACPB03045271 1 1089
##sequence-region   ACPB03045272 1 1089
##sequence-region   ACPB03045273 1 1089
##sequence-region   ACPB03045274 1 1089
##sequence-region   ACPB03045275 1 1089
##sequence-region   ACPB03045276 1 1089
##sequence-region   ACPB03045277 1 1089
##sequence-region   ACPB03045278 1 1088
##sequence-region   ACPB03045279 1 1088
##sequence-region   ACPB03045280 1 1088
##sequence-region   ACPB03045281 1 1088
##sequence-region   ACPB03045282 1 1088
##sequence-region   ACPB03045283 1 1088
##sequence-region   ACPB03045284 1 1088
##sequence-region   ACPB03045285 1 1088
##sequence-region   ACPB03045286 1 1088
##sequence-region   ACPB03045287 1 1088
##sequence-region   ACPB03045288 1 1088
##sequence-region   ACPB03045289 1 1088
##sequence-region   ACPB03045290 1 1088
##sequence-region   ACPB03045291 1 1088
##sequence-region   ACPB03045292 1 1088
##sequence-region   ACPB03045293 1 1088
##sequence-region   ACPB03045294 1 1088
##sequence-region   ACPB03045295 1 1088
##sequence-region   ACPB03045296 1 1088
##sequence-region   ACPB03045297 1 1088
##sequence-region   ACPB03045298 1 1088
##sequence-region   ACPB03045299 1 1088
##sequence-region   ACPB03045300 1 1088
##sequence-region   ACPB03045301 1 1088
##sequence-region   ACPB03045302 1 1088
##sequence-region   ACPB03045303 1 1088
##sequence-region   ACPB03045304 1 1087
##sequence-region   ACPB03045305 1 1087
##sequence-region   ACPB03045306 1 1087
##sequence-region   ACPB03045307 1 1087
##sequence-region   ACPB03045308 1 1087
##sequence-region   ACPB03045309 1 1087
##sequence-region   ACPB03045310 1 1087
##sequence-region   ACPB03045311 1 1087
##sequence-region   ACPB03045312 1 1087
##sequence-region   ACPB03045313 1 1087
##sequence-region   ACPB03045314 1 1087
##sequence-region   ACPB03045315 1 1087
##sequence-region   ACPB03045316 1 1087
##sequence-region   ACPB03045317 1 1087
##sequence-region   ACPB03045318 1 1087
##sequence-region   ACPB03045319 1 1087
##sequence-region   ACPB03045320 1 1087
##sequence-region   ACPB03045321 1 1087
##sequence-region   ACPB03045322 1 1087
##sequence-region   ACPB03045323 1 1087
##sequence-region   ACPB03045324 1 1087
##sequence-region   ACPB03045325 1 1087
##sequence-region   ACPB03045326 1 1087
##sequence-region   ACPB03045327 1 1087
##sequence-region   ACPB03045328 1 1087
##sequence-region   ACPB03045329 1 1087
##sequence-region   ACPB03045330 1 1087
##sequence-region   ACPB03045331 1 1087
##sequence-region   ACPB03045332 1 1087
##sequence-region   ACPB03045333 1 1087
##sequence-region   ACPB03045334 1 1086
##sequence-region   ACPB03045335 1 1086
##sequence-region   ACPB03045336 1 1086
##sequence-region   ACPB03045337 1 1086
##sequence-region   ACPB03045338 1 1086
##sequence-region   ACPB03045339 1 1086
##sequence-region   ACPB03045340 1 1086
##sequence-region   ACPB03045341 1 1086
##sequence-region   ACPB03045342 1 1086
##sequence-region   ACPB03045343 1 1086
##sequence-region   ACPB03045344 1 1086
##sequence-region   ACPB03045345 1 1086
##sequence-region   ACPB03045346 1 1086
##sequence-region   ACPB03045347 1 1086
##sequence-region   ACPB03045348 1 1086
##sequence-region   ACPB03045349 1 1086
##sequence-region   ACPB03045350 1 1086
##sequence-region   ACPB03045351 1 1086
##sequence-region   ACPB03045352 1 1086
##sequence-region   ACPB03045353 1 1086
##sequence-region   ACPB03045354 1 1086
##sequence-region   ACPB03045355 1 1086
##sequence-region   ACPB03045356 1 1086
##sequence-region   ACPB03045357 1 1086
##sequence-region   ACPB03045358 1 1086
##sequence-region   ACPB03045359 1 1086
##sequence-region   ACPB03045360 1 1086
##sequence-region   ACPB03045361 1 1086
##sequence-region   ACPB03045362 1 1086
##sequence-region   ACPB03045363 1 1086
##sequence-region   ACPB03045364 1 1086
##sequence-region   ACPB03045365 1 1086
##sequence-region   ACPB03045366 1 1085
##sequence-region   ACPB03045367 1 1085
##sequence-region   ACPB03045368 1 1085
##sequence-region   ACPB03045369 1 1085
##sequence-region   ACPB03045370 1 1085
##sequence-region   ACPB03045371 1 1085
##sequence-region   ACPB03045372 1 1085
##sequence-region   ACPB03045373 1 1085
##sequence-region   ACPB03045374 1 1085
##sequence-region   ACPB03045375 1 1085
##sequence-region   ACPB03045376 1 1085
##sequence-region   ACPB03045377 1 1085
##sequence-region   ACPB03045378 1 1085
##sequence-region   ACPB03045379 1 1085
##sequence-region   ACPB03045380 1 1085
##sequence-region   ACPB03045381 1 1085
##sequence-region   ACPB03045382 1 1085
##sequence-region   ACPB03045383 1 1085
##sequence-region   ACPB03045384 1 1085
##sequence-region   ACPB03045385 1 1085
##sequence-region   ACPB03045386 1 1085
##sequence-region   ACPB03045387 1 1085
##sequence-region   ACPB03045388 1 1085
##sequence-region   ACPB03045389 1 1085
##sequence-region   ACPB03045390 1 1085
##sequence-region   ACPB03045391 1 1085
##sequence-region   ACPB03045392 1 1085
##sequence-region   ACPB03045393 1 1085
##sequence-region   ACPB03045394 1 2145
##sequence-region   ACPB03045395 1 1085
##sequence-region   ACPB03045396 1 1085
##sequence-region   ACPB03045397 1 1085
##sequence-region   ACPB03045398 1 1085
##sequence-region   ACPB03045399 1 1085
##sequence-region   ACPB03045400 1 1085
##sequence-region   ACPB03045401 1 1084
##sequence-region   ACPB03045402 1 1084
##sequence-region   ACPB03045403 1 1084
##sequence-region   ACPB03045404 1 1084
##sequence-region   ACPB03045405 1 1084
##sequence-region   ACPB03045406 1 1084
##sequence-region   ACPB03045407 1 1084
##sequence-region   ACPB03045408 1 1059
##sequence-region   ACPB03045409 1 1084
##sequence-region   ACPB03045410 1 1084
##sequence-region   ACPB03045411 1 1084
##sequence-region   ACPB03045412 1 1084
##sequence-region   ACPB03045413 1 1084
##sequence-region   ACPB03045414 1 1084
##sequence-region   ACPB03045415 1 1084
##sequence-region   ACPB03045416 1 1084
##sequence-region   ACPB03045417 1 1084
##sequence-region   ACPB03045418 1 1084
##sequence-region   ACPB03045419 1 1084
##sequence-region   ACPB03045420 1 1084
##sequence-region   ACPB03045421 1 1084
##sequence-region   ACPB03045422 1 1084
##sequence-region   ACPB03045423 1 1084
##sequence-region   ACPB03045424 1 1084
##sequence-region   ACPB03045425 1 1084
##sequence-region   ACPB03045426 1 1084
##sequence-region   ACPB03045427 1 1084
##sequence-region   ACPB03045428 1 1084
##sequence-region   ACPB03045429 1 1084
##sequence-region   ACPB03045430 1 1084
##sequence-region   ACPB03045431 1 1083
##sequence-region   ACPB03045432 1 1083
##sequence-region   ACPB03045433 1 1083
##sequence-region   ACPB03045434 1 1083
##sequence-region   ACPB03045435 1 1083
##sequence-region   ACPB03045436 1 1083
##sequence-region   ACPB03045437 1 1083
##sequence-region   ACPB03045438 1 1083
##sequence-region   ACPB03045439 1 1083
##sequence-region   ACPB03045440 1 1083
##sequence-region   ACPB03045441 1 1083
##sequence-region   ACPB03045442 1 1083
##sequence-region   ACPB03045443 1 1083
##sequence-region   ACPB03045444 1 1083
##sequence-region   ACPB03045445 1 1083
##sequence-region   ACPB03045446 1 1083
##sequence-region   ACPB03045447 1 1083
##sequence-region   ACPB03045448 1 1083
##sequence-region   ACPB03045449 1 1083
##sequence-region   ACPB03045450 1 1083
##sequence-region   ACPB03045451 1 1083
##sequence-region   ACPB03045452 1 1082
##sequence-region   ACPB03045453 1 1082
##sequence-region   ACPB03045454 1 1082
##sequence-region   ACPB03045455 1 1082
##sequence-region   ACPB03045456 1 1082
##sequence-region   ACPB03045457 1 1082
##sequence-region   ACPB03045458 1 1082
##sequence-region   ACPB03045459 1 1082
##sequence-region   ACPB03045460 1 1082
##sequence-region   ACPB03045461 1 1082
##sequence-region   ACPB03045462 1 1082
##sequence-region   ACPB03045463 1 1082
##sequence-region   ACPB03045464 1 1082
##sequence-region   ACPB03045465 1 1082
##sequence-region   ACPB03045466 1 1082
##sequence-region   ACPB03045467 1 1082
##sequence-region   ACPB03045468 1 1082
##sequence-region   ACPB03045469 1 1082
##sequence-region   ACPB03045470 1 1082
##sequence-region   ACPB03045471 1 1082
##sequence-region   ACPB03045472 1 1082
##sequence-region   ACPB03045473 1 1082
##sequence-region   ACPB03045474 1 1082
##sequence-region   ACPB03045475 1 1082
##sequence-region   ACPB03045476 1 1082
##sequence-region   ACPB03045477 1 1082
##sequence-region   ACPB03045478 1 1081
##sequence-region   ACPB03045479 1 1081
##sequence-region   ACPB03045480 1 1081
##sequence-region   ACPB03045481 1 1081
##sequence-region   ACPB03045482 1 1081
##sequence-region   ACPB03045483 1 1081
##sequence-region   ACPB03045484 1 1081
##sequence-region   ACPB03045485 1 1081
##sequence-region   ACPB03045486 1 1081
##sequence-region   ACPB03045487 1 1081
##sequence-region   ACPB03045488 1 1081
##sequence-region   ACPB03045489 1 1081
##sequence-region   ACPB03045490 1 1081
##sequence-region   ACPB03045491 1 1081
##sequence-region   ACPB03045492 1 1081
##sequence-region   ACPB03045493 1 1081
##sequence-region   ACPB03045494 1 1081
##sequence-region   ACPB03045495 1 1081
##sequence-region   ACPB03045496 1 1081
##sequence-region   ACPB03045497 1 1081
##sequence-region   ACPB03045498 1 1081
##sequence-region   ACPB03045499 1 1080
##sequence-region   ACPB03045500 1 1080
##sequence-region   ACPB03045501 1 1080
##sequence-region   ACPB03045502 1 1080
##sequence-region   ACPB03045503 1 1080
##sequence-region   ACPB03045504 1 1080
##sequence-region   ACPB03045505 1 1080
##sequence-region   ACPB03045506 1 1080
##sequence-region   ACPB03045507 1 1080
##sequence-region   ACPB03045508 1 1080
##sequence-region   ACPB03045509 1 1080
##sequence-region   ACPB03045510 1 1080
##sequence-region   ACPB03045511 1 1080
##sequence-region   ACPB03045512 1 1080
##sequence-region   ACPB03045513 1 1080
##sequence-region   ACPB03045514 1 1080
##sequence-region   ACPB03045515 1 1080
##sequence-region   ACPB03045516 1 1080
##sequence-region   ACPB03045517 1 1080
##sequence-region   ACPB03045518 1 1080
##sequence-region   ACPB03045519 1 1080
##sequence-region   ACPB03045520 1 1080
##sequence-region   ACPB03045521 1 1080
##sequence-region   ACPB03045522 1 1080
##sequence-region   ACPB03045523 1 1080
##sequence-region   ACPB03045524 1 1080
##sequence-region   ACPB03045525 1 1080
##sequence-region   ACPB03045526 1 1080
##sequence-region   ACPB03045527 1 1080
##sequence-region   ACPB03045528 1 1079
##sequence-region   ACPB03045529 1 1079
##sequence-region   ACPB03045530 1 1079
##sequence-region   ACPB03045531 1 1079
##sequence-region   ACPB03045532 1 1079
##sequence-region   ACPB03045533 1 1079
##sequence-region   ACPB03045534 1 1079
##sequence-region   ACPB03045535 1 1079
##sequence-region   ACPB03045536 1 1079
##sequence-region   ACPB03045537 1 1079
##sequence-region   ACPB03045538 1 1079
##sequence-region   ACPB03045539 1 1079
##sequence-region   ACPB03045540 1 1079
##sequence-region   ACPB03045541 1 1079
##sequence-region   ACPB03045542 1 1079
##sequence-region   ACPB03045543 1 1079
##sequence-region   ACPB03045544 1 1079
##sequence-region   ACPB03045545 1 1079
##sequence-region   ACPB03045546 1 1079
##sequence-region   ACPB03045547 1 1079
##sequence-region   ACPB03045548 1 1079
##sequence-region   ACPB03045549 1 1079
##sequence-region   ACPB03045550 1 1079
##sequence-region   ACPB03045551 1 1079
##sequence-region   ACPB03045552 1 1079
##sequence-region   ACPB03045553 1 1078
##sequence-region   ACPB03045554 1 1078
##sequence-region   ACPB03045555 1 1078
##sequence-region   ACPB03045556 1 1078
##sequence-region   ACPB03045557 1 1078
##sequence-region   ACPB03045558 1 1078
##sequence-region   ACPB03045559 1 1078
##sequence-region   ACPB03045560 1 1078
##sequence-region   ACPB03045561 1 1078
##sequence-region   ACPB03045562 1 1078
##sequence-region   ACPB03045563 1 1078
##sequence-region   ACPB03045564 1 1078
##sequence-region   ACPB03045565 1 1078
##sequence-region   ACPB03045566 1 1078
##sequence-region   ACPB03045567 1 1078
##sequence-region   ACPB03045568 1 1078
##sequence-region   ACPB03045569 1 1078
##sequence-region   ACPB03045570 1 1078
##sequence-region   ACPB03045571 1 1078
##sequence-region   ACPB03045572 1 1078
##sequence-region   ACPB03045573 1 1078
##sequence-region   ACPB03045574 1 1078
##sequence-region   ACPB03045575 1 1078
##sequence-region   ACPB03045576 1 2122
##sequence-region   ACPB03045577 1 1078
##sequence-region   ACPB03045578 1 1078
##sequence-region   ACPB03045579 1 1078
##sequence-region   ACPB03045580 1 1078
##sequence-region   ACPB03045581 1 1078
##sequence-region   ACPB03045582 1 1077
##sequence-region   ACPB03045583 1 1077
##sequence-region   ACPB03045584 1 1077
##sequence-region   ACPB03045585 1 1077
##sequence-region   ACPB03045586 1 1052
##sequence-region   ACPB03045587 1 1077
##sequence-region   ACPB03045588 1 1077
##sequence-region   ACPB03045589 1 1077
##sequence-region   ACPB03045590 1 1077
##sequence-region   ACPB03045591 1 1077
##sequence-region   ACPB03045592 1 1077
##sequence-region   ACPB03045593 1 1077
##sequence-region   ACPB03045594 1 1077
##sequence-region   ACPB03045595 1 1077
##sequence-region   ACPB03045596 1 1077
##sequence-region   ACPB03045597 1 1077
##sequence-region   ACPB03045598 1 1077
##sequence-region   ACPB03045599 1 1077
##sequence-region   ACPB03045600 1 1077
##sequence-region   ACPB03045601 1 1077
##sequence-region   ACPB03045602 1 1077
##sequence-region   ACPB03045603 1 1077
##sequence-region   ACPB03045604 1 1077
##sequence-region   ACPB03045605 1 1077
##sequence-region   ACPB03045606 1 1077
##sequence-region   ACPB03045607 1 1077
##sequence-region   ACPB03045608 1 1077
##sequence-region   ACPB03045609 1 1077
##sequence-region   ACPB03045610 1 1077
##sequence-region   ACPB03045611 1 1052
##sequence-region   ACPB03045612 1 1077
##sequence-region   ACPB03045613 1 1076
##sequence-region   ACPB03045614 1 1076
##sequence-region   ACPB03045615 1 1076
##sequence-region   ACPB03045616 1 1076
##sequence-region   ACPB03045617 1 1076
##sequence-region   ACPB03045618 1 1076
##sequence-region   ACPB03045619 1 1076
##sequence-region   ACPB03045620 1 1076
##sequence-region   ACPB03045621 1 1076
##sequence-region   ACPB03045622 1 1076
##sequence-region   ACPB03045623 1 1076
##sequence-region   ACPB03045624 1 1076
##sequence-region   ACPB03045625 1 1076
##sequence-region   ACPB03045626 1 1076
##sequence-region   ACPB03045627 1 1076
##sequence-region   ACPB03045628 1 1076
##sequence-region   ACPB03045629 1 1076
##sequence-region   ACPB03045630 1 1076
##sequence-region   ACPB03045631 1 1076
##sequence-region   ACPB03045632 1 1076
##sequence-region   ACPB03045633 1 1076
##sequence-region   ACPB03045634 1 1076
##sequence-region   ACPB03045635 1 1076
##sequence-region   ACPB03045636 1 1076
##sequence-region   ACPB03045637 1 1076
##sequence-region   ACPB03045638 1 1075
##sequence-region   ACPB03045639 1 1075
##sequence-region   ACPB03045640 1 1075
##sequence-region   ACPB03045641 1 1075
##sequence-region   ACPB03045642 1 1075
##sequence-region   ACPB03045643 1 1075
##sequence-region   ACPB03045644 1 1075
##sequence-region   ACPB03045645 1 1075
##sequence-region   ACPB03045646 1 1075
##sequence-region   ACPB03045647 1 1075
##sequence-region   ACPB03045648 1 1075
##sequence-region   ACPB03045649 1 1075
##sequence-region   ACPB03045650 1 1075
##sequence-region   ACPB03045651 1 1075
##sequence-region   ACPB03045652 1 1075
##sequence-region   ACPB03045653 1 1075
##sequence-region   ACPB03045654 1 1075
##sequence-region   ACPB03045655 1 1075
##sequence-region   ACPB03045656 1 1075
##sequence-region   ACPB03045657 1 1075
##sequence-region   ACPB03045658 1 1075
##sequence-region   ACPB03045659 1 1075
##sequence-region   ACPB03045660 1 1075
##sequence-region   ACPB03045661 1 1075
##sequence-region   ACPB03045662 1 1075
##sequence-region   ACPB03045663 1 1075
##sequence-region   ACPB03045664 1 1075
##sequence-region   ACPB03045665 1 1075
##sequence-region   ACPB03045666 1 1075
##sequence-region   ACPB03045667 1 1075
##sequence-region   ACPB03045668 1 1075
##sequence-region   ACPB03045669 1 1074
##sequence-region   ACPB03045670 1 1074
##sequence-region   ACPB03045671 1 1074
##sequence-region   ACPB03045672 1 1074
##sequence-region   ACPB03045673 1 1074
##sequence-region   ACPB03045674 1 1074
##sequence-region   ACPB03045675 1 1074
##sequence-region   ACPB03045676 1 1074
##sequence-region   ACPB03045677 1 1074
##sequence-region   ACPB03045678 1 1074
##sequence-region   ACPB03045679 1 1074
##sequence-region   ACPB03045680 1 1074
##sequence-region   ACPB03045681 1 1074
##sequence-region   ACPB03045682 1 1048
##sequence-region   ACPB03045683 1 1074
##sequence-region   ACPB03045684 1 1074
##sequence-region   ACPB03045685 1 1074
##sequence-region   ACPB03045686 1 1074
##sequence-region   ACPB03045687 1 1074
##sequence-region   ACPB03045688 1 1074
##sequence-region   ACPB03045689 1 1074
##sequence-region   ACPB03045690 1 1074
##sequence-region   ACPB03045691 1 1074
##sequence-region   ACPB03045692 1 1074
##sequence-region   ACPB03045693 1 1074
##sequence-region   ACPB03045694 1 1074
##sequence-region   ACPB03045695 1 1074
##sequence-region   ACPB03045696 1 1074
##sequence-region   ACPB03045697 1 1074
##sequence-region   ACPB03045698 1 1074
##sequence-region   ACPB03045699 1 1073
##sequence-region   ACPB03045700 1 1073
##sequence-region   ACPB03045701 1 1073
##sequence-region   ACPB03045702 1 1073
##sequence-region   ACPB03045703 1 1073
##sequence-region   ACPB03045704 1 1073
##sequence-region   ACPB03045705 1 1073
##sequence-region   ACPB03045706 1 1073
##sequence-region   ACPB03045707 1 1073
##sequence-region   ACPB03045708 1 1073
##sequence-region   ACPB03045709 1 1073
##sequence-region   ACPB03045710 1 1073
##sequence-region   ACPB03045711 1 1073
##sequence-region   ACPB03045712 1 1073
##sequence-region   ACPB03045713 1 1073
##sequence-region   ACPB03045714 1 1073
##sequence-region   ACPB03045715 1 1073
##sequence-region   ACPB03045716 1 1073
##sequence-region   ACPB03045717 1 1073
##sequence-region   ACPB03045718 1 1073
##sequence-region   ACPB03045719 1 1073
##sequence-region   ACPB03045720 1 1073
##sequence-region   ACPB03045721 1 1073
##sequence-region   ACPB03045722 1 1073
##sequence-region   ACPB03045723 1 1073
##sequence-region   ACPB03045724 1 1073
##sequence-region   ACPB03045725 1 1073
##sequence-region   ACPB03045726 1 1073
##sequence-region   ACPB03045727 1 1073
##sequence-region   ACPB03045728 1 1073
##sequence-region   ACPB03045729 1 1073
##sequence-region   ACPB03045730 1 1073
##sequence-region   ACPB03045731 1 1073
##sequence-region   ACPB03045732 1 1072
##sequence-region   ACPB03045733 1 1072
##sequence-region   ACPB03045734 1 1072
##sequence-region   ACPB03045735 1 1072
##sequence-region   ACPB03045736 1 1072
##sequence-region   ACPB03045737 1 1072
##sequence-region   ACPB03045738 1 1072
##sequence-region   ACPB03045739 1 1072
##sequence-region   ACPB03045740 1 1072
##sequence-region   ACPB03045741 1 1072
##sequence-region   ACPB03045742 1 1072
##sequence-region   ACPB03045743 1 1072
##sequence-region   ACPB03045744 1 1072
##sequence-region   ACPB03045745 1 1072
##sequence-region   ACPB03045746 1 1072
##sequence-region   ACPB03045747 1 1072
##sequence-region   ACPB03045748 1 1072
##sequence-region   ACPB03045749 1 1072
##sequence-region   ACPB03045750 1 1071
##sequence-region   ACPB03045751 1 1071
##sequence-region   ACPB03045752 1 1071
##sequence-region   ACPB03045753 1 1071
##sequence-region   ACPB03045754 1 1071
##sequence-region   ACPB03045755 1 1071
##sequence-region   ACPB03045756 1 1071
##sequence-region   ACPB03045757 1 1071
##sequence-region   ACPB03045758 1 1071
##sequence-region   ACPB03045759 1 1071
##sequence-region   ACPB03045760 1 1071
##sequence-region   ACPB03045761 1 1071
##sequence-region   ACPB03045762 1 1071
##sequence-region   ACPB03045763 1 1071
##sequence-region   ACPB03045764 1 1071
##sequence-region   ACPB03045765 1 1071
##sequence-region   ACPB03045766 1 1071
##sequence-region   ACPB03045767 1 1071
##sequence-region   ACPB03045768 1 1071
##sequence-region   ACPB03045769 1 1071
##sequence-region   ACPB03045770 1 1071
##sequence-region   ACPB03045771 1 1071
##sequence-region   ACPB03045772 1 1071
##sequence-region   ACPB03045773 1 1071
##sequence-region   ACPB03045774 1 1071
##sequence-region   ACPB03045775 1 1071
##sequence-region   ACPB03045776 1 1071
##sequence-region   ACPB03045777 1 1071
##sequence-region   ACPB03045778 1 1071
##sequence-region   ACPB03045779 1 1070
##sequence-region   ACPB03045780 1 1070
##sequence-region   ACPB03045781 1 1070
##sequence-region   ACPB03045782 1 1070
##sequence-region   ACPB03045783 1 1070
##sequence-region   ACPB03045784 1 1070
##sequence-region   ACPB03045785 1 1070
##sequence-region   ACPB03045786 1 1070
##sequence-region   ACPB03045787 1 1070
##sequence-region   ACPB03045788 1 1070
##sequence-region   ACPB03045789 1 1070
##sequence-region   ACPB03045790 1 1070
##sequence-region   ACPB03045791 1 1070
##sequence-region   ACPB03045792 1 1070
##sequence-region   ACPB03045793 1 1070
##sequence-region   ACPB03045794 1 1070
##sequence-region   ACPB03045795 1 1070
##sequence-region   ACPB03045796 1 1070
##sequence-region   ACPB03045797 1 1070
##sequence-region   ACPB03045798 1 1070
##sequence-region   ACPB03045799 1 1070
##sequence-region   ACPB03045800 1 1070
##sequence-region   ACPB03045801 1 1070
##sequence-region   ACPB03045802 1 1070
##sequence-region   ACPB03045803 1 1070
##sequence-region   ACPB03045804 1 1070
##sequence-region   ACPB03045805 1 1069
##sequence-region   ACPB03045806 1 1069
##sequence-region   ACPB03045807 1 1069
##sequence-region   ACPB03045808 1 1069
##sequence-region   ACPB03045809 1 1069
##sequence-region   ACPB03045810 1 1069
##sequence-region   ACPB03045811 1 1069
##sequence-region   ACPB03045812 1 1069
##sequence-region   ACPB03045813 1 1069
##sequence-region   ACPB03045814 1 1069
##sequence-region   ACPB03045815 1 1069
##sequence-region   ACPB03045816 1 1069
##sequence-region   ACPB03045817 1 1069
##sequence-region   ACPB03045818 1 1069
##sequence-region   ACPB03045819 1 1069
##sequence-region   ACPB03045820 1 1069
##sequence-region   ACPB03045821 1 1069
##sequence-region   ACPB03045822 1 1069
##sequence-region   ACPB03045823 1 1069
##sequence-region   ACPB03045824 1 1069
##sequence-region   ACPB03045825 1 1069
##sequence-region   ACPB03045826 1 1069
##sequence-region   ACPB03045827 1 1068
##sequence-region   ACPB03045828 1 1068
##sequence-region   ACPB03045829 1 1068
##sequence-region   ACPB03045830 1 1068
##sequence-region   ACPB03045831 1 1068
##sequence-region   ACPB03045832 1 1068
##sequence-region   ACPB03045833 1 1068
##sequence-region   ACPB03045834 1 1068
##sequence-region   ACPB03045835 1 1068
##sequence-region   ACPB03045836 1 1068
##sequence-region   ACPB03045837 1 1068
##sequence-region   ACPB03045838 1 1068
##sequence-region   ACPB03045839 1 1068
##sequence-region   ACPB03045840 1 1068
##sequence-region   ACPB03045841 1 1068
##sequence-region   ACPB03045842 1 1068
##sequence-region   ACPB03045843 1 1068
##sequence-region   ACPB03045844 1 1068
##sequence-region   ACPB03045845 1 1068
##sequence-region   ACPB03045846 1 1068
##sequence-region   ACPB03045847 1 1068
##sequence-region   ACPB03045848 1 1068
##sequence-region   ACPB03045849 1 1067
##sequence-region   ACPB03045850 1 1067
##sequence-region   ACPB03045851 1 1067
##sequence-region   ACPB03045852 1 1067
##sequence-region   ACPB03045853 1 1067
##sequence-region   ACPB03045854 1 1067
##sequence-region   ACPB03045855 1 1067
##sequence-region   ACPB03045856 1 1067
##sequence-region   ACPB03045857 1 1067
##sequence-region   ACPB03045858 1 1067
##sequence-region   ACPB03045859 1 1067
##sequence-region   ACPB03045860 1 1067
##sequence-region   ACPB03045861 1 1067
##sequence-region   ACPB03045862 1 1067
##sequence-region   ACPB03045863 1 1067
##sequence-region   ACPB03045864 1 1067
##sequence-region   ACPB03045865 1 1067
##sequence-region   ACPB03045866 1 1067
##sequence-region   ACPB03045867 1 1067
##sequence-region   ACPB03045868 1 1067
##sequence-region   ACPB03045869 1 1067
##sequence-region   ACPB03045870 1 1067
##sequence-region   ACPB03045871 1 1067
##sequence-region   ACPB03045872 1 1067
##sequence-region   ACPB03045873 1 1067
##sequence-region   ACPB03045874 1 1067
##sequence-region   ACPB03045875 1 1067
##sequence-region   ACPB03045876 1 1067
##sequence-region   ACPB03045877 1 1067
##sequence-region   ACPB03045878 1 1067
##sequence-region   ACPB03045879 1 1067
##sequence-region   ACPB03045880 1 1067
##sequence-region   ACPB03045881 1 1067
##sequence-region   ACPB03045882 1 1067
##sequence-region   ACPB03045883 1 1066
##sequence-region   ACPB03045884 1 1066
##sequence-region   ACPB03045885 1 1066
##sequence-region   ACPB03045886 1 1066
##sequence-region   ACPB03045887 1 1066
##sequence-region   ACPB03045888 1 1066
##sequence-region   ACPB03045889 1 1066
##sequence-region   ACPB03045890 1 1066
##sequence-region   ACPB03045891 1 1066
##sequence-region   ACPB03045892 1 1066
##sequence-region   ACPB03045893 1 1066
##sequence-region   ACPB03045894 1 1066
##sequence-region   ACPB03045895 1 1066
##sequence-region   ACPB03045896 1 1066
##sequence-region   ACPB03045897 1 1066
##sequence-region   ACPB03045898 1 1066
##sequence-region   ACPB03045899 1 1066
##sequence-region   ACPB03045900 1 1066
##sequence-region   ACPB03045901 1 1066
##sequence-region   ACPB03045902 1 1066
##sequence-region   ACPB03045903 1 1066
##sequence-region   ACPB03045904 1 1066
##sequence-region   ACPB03045905 1 1065
##sequence-region   ACPB03045906 1 1065
##sequence-region   ACPB03045907 1 1065
##sequence-region   ACPB03045908 1 1065
##sequence-region   ACPB03045909 1 1065
##sequence-region   ACPB03045910 1 1065
##sequence-region   ACPB03045911 1 1065
##sequence-region   ACPB03045912 1 1065
##sequence-region   ACPB03045913 1 1065
##sequence-region   ACPB03045914 1 1065
##sequence-region   ACPB03045915 1 1065
##sequence-region   ACPB03045916 1 1065
##sequence-region   ACPB03045917 1 1065
##sequence-region   ACPB03045918 1 1065
##sequence-region   ACPB03045919 1 1065
##sequence-region   ACPB03045920 1 1065
##sequence-region   ACPB03045921 1 1065
##sequence-region   ACPB03045922 1 1065
##sequence-region   ACPB03045923 1 1065
##sequence-region   ACPB03045924 1 1065
##sequence-region   ACPB03045925 1 1065
##sequence-region   ACPB03045926 1 1065
##sequence-region   ACPB03045927 1 1065
##sequence-region   ACPB03045928 1 1065
##sequence-region   ACPB03045929 1 1065
##sequence-region   ACPB03045930 1 1065
##sequence-region   ACPB03045931 1 1065
##sequence-region   ACPB03045932 1 1065
##sequence-region   ACPB03045933 1 1064
##sequence-region   ACPB03045934 1 1064
##sequence-region   ACPB03045935 1 1064
##sequence-region   ACPB03045936 1 1064
##sequence-region   ACPB03045937 1 1064
##sequence-region   ACPB03045938 1 1064
##sequence-region   ACPB03045939 1 1064
##sequence-region   ACPB03045940 1 1064
##sequence-region   ACPB03045941 1 1064
##sequence-region   ACPB03045942 1 1064
##sequence-region   ACPB03045943 1 1064
##sequence-region   ACPB03045944 1 1064
##sequence-region   ACPB03045945 1 1064
##sequence-region   ACPB03045946 1 1064
##sequence-region   ACPB03045947 1 1064
##sequence-region   ACPB03045948 1 1064
##sequence-region   ACPB03045949 1 1064
##sequence-region   ACPB03045950 1 1064
##sequence-region   ACPB03045951 1 1064
##sequence-region   ACPB03045952 1 1064
##sequence-region   ACPB03045953 1 1064
##sequence-region   ACPB03045954 1 1064
##sequence-region   ACPB03045955 1 1064
##sequence-region   ACPB03045956 1 1064
##sequence-region   ACPB03045957 1 1064
##sequence-region   ACPB03045958 1 1063
##sequence-region   ACPB03045959 1 1063
##sequence-region   ACPB03045960 1 1063
##sequence-region   ACPB03045961 1 1063
##sequence-region   ACPB03045962 1 1063
##sequence-region   ACPB03045963 1 1063
##sequence-region   ACPB03045964 1 1063
##sequence-region   ACPB03045965 1 1063
##sequence-region   ACPB03045966 1 1063
##sequence-region   ACPB03045967 1 1063
##sequence-region   ACPB03045968 1 1063
##sequence-region   ACPB03045969 1 1063
##sequence-region   ACPB03045970 1 1063
##sequence-region   ACPB03045971 1 1063
##sequence-region   ACPB03045972 1 1063
##sequence-region   ACPB03045973 1 1063
##sequence-region   ACPB03045974 1 1063
##sequence-region   ACPB03045975 1 1063
##sequence-region   ACPB03045976 1 1063
##sequence-region   ACPB03045977 1 1062
##sequence-region   ACPB03045978 1 1062
##sequence-region   ACPB03045979 1 1062
##sequence-region   ACPB03045980 1 1062
##sequence-region   ACPB03045981 1 1062
##sequence-region   ACPB03045982 1 1062
##sequence-region   ACPB03045983 1 1062
##sequence-region   ACPB03045984 1 1062
##sequence-region   ACPB03045985 1 1062
##sequence-region   ACPB03045986 1 1062
##sequence-region   ACPB03045987 1 1062
##sequence-region   ACPB03045988 1 1062
##sequence-region   ACPB03045989 1 1062
##sequence-region   ACPB03045990 1 1062
##sequence-region   ACPB03045991 1 1062
##sequence-region   ACPB03045992 1 1037
##sequence-region   ACPB03045993 1 1062
##sequence-region   ACPB03045994 1 1062
##sequence-region   ACPB03045995 1 1062
##sequence-region   ACPB03045996 1 1062
##sequence-region   ACPB03045997 1 1062
##sequence-region   ACPB03045998 1 1062
##sequence-region   ACPB03045999 1 1062
##sequence-region   ACPB03046000 1 1062
##sequence-region   ACPB03046001 1 1062
##sequence-region   ACPB03046002 1 1062
##sequence-region   ACPB03046003 1 1062
##sequence-region   ACPB03046004 1 1062
##sequence-region   ACPB03046005 1 1062
##sequence-region   ACPB03046006 1 1061
##sequence-region   ACPB03046007 1 1061
##sequence-region   ACPB03046008 1 1061
##sequence-region   ACPB03046009 1 1061
##sequence-region   ACPB03046010 1 1061
##sequence-region   ACPB03046011 1 1061
##sequence-region   ACPB03046012 1 1061
##sequence-region   ACPB03046013 1 1061
##sequence-region   ACPB03046014 1 1061
##sequence-region   ACPB03046015 1 1061
##sequence-region   ACPB03046016 1 1061
##sequence-region   ACPB03046017 1 1061
##sequence-region   ACPB03046018 1 1061
##sequence-region   ACPB03046019 1 1061
##sequence-region   ACPB03046020 1 1061
##sequence-region   ACPB03046021 1 1061
##sequence-region   ACPB03046022 1 1061
##sequence-region   ACPB03046023 1 1061
##sequence-region   ACPB03046024 1 1061
##sequence-region   ACPB03046025 1 1061
##sequence-region   ACPB03046026 1 1061
##sequence-region   ACPB03046027 1 1061
##sequence-region   ACPB03046028 1 1061
##sequence-region   ACPB03046029 1 1061
##sequence-region   ACPB03046030 1 1061
##sequence-region   ACPB03046031 1 1061
##sequence-region   ACPB03046032 1 1023
##sequence-region   ACPB03046033 1 1061
##sequence-region   ACPB03046034 1 1061
##sequence-region   ACPB03046035 1 1061
##sequence-region   ACPB03046036 1 1061
##sequence-region   ACPB03046037 1 1061
##sequence-region   ACPB03046038 1 1061
##sequence-region   ACPB03046039 1 1061
##sequence-region   ACPB03046040 1 1060
##sequence-region   ACPB03046041 1 1060
##sequence-region   ACPB03046042 1 1060
##sequence-region   ACPB03046043 1 1060
##sequence-region   ACPB03046044 1 1060
##sequence-region   ACPB03046045 1 1060
##sequence-region   ACPB03046046 1 1060
##sequence-region   ACPB03046047 1 1060
##sequence-region   ACPB03046048 1 1060
##sequence-region   ACPB03046049 1 1060
##sequence-region   ACPB03046050 1 1028
##sequence-region   ACPB03046051 1 1060
##sequence-region   ACPB03046052 1 1060
##sequence-region   ACPB03046053 1 1060
##sequence-region   ACPB03046054 1 1060
##sequence-region   ACPB03046055 1 1060
##sequence-region   ACPB03046056 1 1060
##sequence-region   ACPB03046057 1 1060
##sequence-region   ACPB03046058 1 1060
##sequence-region   ACPB03046059 1 1060
##sequence-region   ACPB03046060 1 1060
##sequence-region   ACPB03046061 1 1060
##sequence-region   ACPB03046062 1 1060
##sequence-region   ACPB03046063 1 1060
##sequence-region   ACPB03046064 1 1060
##sequence-region   ACPB03046065 1 1060
##sequence-region   ACPB03046066 1 1059
##sequence-region   ACPB03046067 1 1059
##sequence-region   ACPB03046068 1 1059
##sequence-region   ACPB03046069 1 1059
##sequence-region   ACPB03046070 1 1059
##sequence-region   ACPB03046071 1 1059
##sequence-region   ACPB03046072 1 1059
##sequence-region   ACPB03046073 1 1059
##sequence-region   ACPB03046074 1 1059
##sequence-region   ACPB03046075 1 1059
##sequence-region   ACPB03046076 1 1059
##sequence-region   ACPB03046077 1 1059
##sequence-region   ACPB03046078 1 1059
##sequence-region   ACPB03046079 1 1059
##sequence-region   ACPB03046080 1 1059
##sequence-region   ACPB03046081 1 1059
##sequence-region   ACPB03046082 1 1059
##sequence-region   ACPB03046083 1 1059
##sequence-region   ACPB03046084 1 1059
##sequence-region   ACPB03046085 1 1058
##sequence-region   ACPB03046086 1 1058
##sequence-region   ACPB03046087 1 1058
##sequence-region   ACPB03046088 1 1058
##sequence-region   ACPB03046089 1 1058
##sequence-region   ACPB03046090 1 1058
##sequence-region   ACPB03046091 1 1058
##sequence-region   ACPB03046092 1 1058
##sequence-region   ACPB03046093 1 1058
##sequence-region   ACPB03046094 1 1058
##sequence-region   ACPB03046095 1 1058
##sequence-region   ACPB03046096 1 1058
##sequence-region   ACPB03046097 1 1058
##sequence-region   ACPB03046098 1 1058
##sequence-region   ACPB03046099 1 1058
##sequence-region   ACPB03046100 1 1058
##sequence-region   ACPB03046101 1 1058
##sequence-region   ACPB03046102 1 1058
##sequence-region   ACPB03046103 1 1058
##sequence-region   ACPB03046104 1 1058
##sequence-region   ACPB03046105 1 1058
##sequence-region   ACPB03046106 1 1058
##sequence-region   ACPB03046107 1 1058
##sequence-region   ACPB03046108 1 1058
##sequence-region   ACPB03046109 1 1058
##sequence-region   ACPB03046110 1 1058
##sequence-region   ACPB03046111 1 1058
##sequence-region   ACPB03046112 1 1058
##sequence-region   ACPB03046113 1 1057
##sequence-region   ACPB03046114 1 1057
##sequence-region   ACPB03046115 1 1057
##sequence-region   ACPB03046116 1 1057
##sequence-region   ACPB03046117 1 1057
##sequence-region   ACPB03046118 1 1057
##sequence-region   ACPB03046119 1 1057
##sequence-region   ACPB03046120 1 1057
##sequence-region   ACPB03046121 1 1057
##sequence-region   ACPB03046122 1 1057
##sequence-region   ACPB03046123 1 1057
##sequence-region   ACPB03046124 1 1057
##sequence-region   ACPB03046125 1 1057
##sequence-region   ACPB03046126 1 1057
##sequence-region   ACPB03046127 1 1057
##sequence-region   ACPB03046128 1 1057
##sequence-region   ACPB03046129 1 1057
##sequence-region   ACPB03046130 1 1057
##sequence-region   ACPB03046131 1 1057
##sequence-region   ACPB03046132 1 1057
##sequence-region   ACPB03046133 1 1057
##sequence-region   ACPB03046134 1 1057
##sequence-region   ACPB03046135 1 1057
##sequence-region   ACPB03046136 1 1056
##sequence-region   ACPB03046137 1 1056
##sequence-region   ACPB03046138 1 1006
##sequence-region   ACPB03046139 1 1056
##sequence-region   ACPB03046140 1 1056
##sequence-region   ACPB03046141 1 1056
##sequence-region   ACPB03046142 1 1056
##sequence-region   ACPB03046143 1 1056
##sequence-region   ACPB03046144 1 1056
##sequence-region   ACPB03046145 1 1056
##sequence-region   ACPB03046146 1 1056
##sequence-region   ACPB03046147 1 1056
##sequence-region   ACPB03046148 1 1056
##sequence-region   ACPB03046149 1 1056
##sequence-region   ACPB03046150 1 1056
##sequence-region   ACPB03046151 1 1056
##sequence-region   ACPB03046152 1 1056
##sequence-region   ACPB03046153 1 1056
##sequence-region   ACPB03046154 1 1056
##sequence-region   ACPB03046155 1 1056
##sequence-region   ACPB03046156 1 1056
##sequence-region   ACPB03046157 1 1056
##sequence-region   ACPB03046158 1 1056
##sequence-region   ACPB03046159 1 1056
##sequence-region   ACPB03046160 1 1055
##sequence-region   ACPB03046161 1 1055
##sequence-region   ACPB03046162 1 1055
##sequence-region   ACPB03046163 1 1055
##sequence-region   ACPB03046164 1 1055
##sequence-region   ACPB03046165 1 1055
##sequence-region   ACPB03046166 1 1055
##sequence-region   ACPB03046167 1 1055
##sequence-region   ACPB03046168 1 1055
##sequence-region   ACPB03046169 1 1055
##sequence-region   ACPB03046170 1 1055
##sequence-region   ACPB03046171 1 1055
##sequence-region   ACPB03046172 1 1055
##sequence-region   ACPB03046173 1 1055
##sequence-region   ACPB03046174 1 1055
##sequence-region   ACPB03046175 1 1055
##sequence-region   ACPB03046176 1 1055
##sequence-region   ACPB03046177 1 1055
##sequence-region   ACPB03046178 1 1055
##sequence-region   ACPB03046179 1 1055
##sequence-region   ACPB03046180 1 1055
##sequence-region   ACPB03046181 1 1055
##sequence-region   ACPB03046182 1 1055
##sequence-region   ACPB03046183 1 1055
##sequence-region   ACPB03046184 1 1054
##sequence-region   ACPB03046185 1 1054
##sequence-region   ACPB03046186 1 1054
##sequence-region   ACPB03046187 1 1054
##sequence-region   ACPB03046188 1 1054
##sequence-region   ACPB03046189 1 1054
##sequence-region   ACPB03046190 1 1054
##sequence-region   ACPB03046191 1 1054
##sequence-region   ACPB03046192 1 1054
##sequence-region   ACPB03046193 1 1054
##sequence-region   ACPB03046194 1 1054
##sequence-region   ACPB03046195 1 1054
##sequence-region   ACPB03046196 1 1054
##sequence-region   ACPB03046197 1 1054
##sequence-region   ACPB03046198 1 1053
##sequence-region   ACPB03046199 1 1053
##sequence-region   ACPB03046200 1 1053
##sequence-region   ACPB03046201 1 1053
##sequence-region   ACPB03046202 1 1028
##sequence-region   ACPB03046203 1 1053
##sequence-region   ACPB03046204 1 1053
##sequence-region   ACPB03046205 1 1053
##sequence-region   ACPB03046206 1 1053
##sequence-region   ACPB03046207 1 1053
##sequence-region   ACPB03046208 1 1053
##sequence-region   ACPB03046209 1 1053
##sequence-region   ACPB03046210 1 1053
##sequence-region   ACPB03046211 1 1053
##sequence-region   ACPB03046212 1 1053
##sequence-region   ACPB03046213 1 1053
##sequence-region   ACPB03046214 1 1053
##sequence-region   ACPB03046215 1 1053
##sequence-region   ACPB03046216 1 1053
##sequence-region   ACPB03046217 1 1053
##sequence-region   ACPB03046218 1 1053
##sequence-region   ACPB03046219 1 1053
##sequence-region   ACPB03046220 1 1053
##sequence-region   ACPB03046221 1 1053
##sequence-region   ACPB03046222 1 1053
##sequence-region   ACPB03046223 1 1053
##sequence-region   ACPB03046224 1 1053
##sequence-region   ACPB03046225 1 1052
##sequence-region   ACPB03046226 1 1052
##sequence-region   ACPB03046227 1 1052
##sequence-region   ACPB03046228 1 1052
##sequence-region   ACPB03046229 1 1052
##sequence-region   ACPB03046230 1 1052
##sequence-region   ACPB03046231 1 1052
##sequence-region   ACPB03046232 1 1052
##sequence-region   ACPB03046233 1 1052
##sequence-region   ACPB03046234 1 1052
##sequence-region   ACPB03046235 1 1052
##sequence-region   ACPB03046236 1 1052
##sequence-region   ACPB03046237 1 1052
##sequence-region   ACPB03046238 1 1052
##sequence-region   ACPB03046239 1 1052
##sequence-region   ACPB03046240 1 1052
##sequence-region   ACPB03046241 1 1052
##sequence-region   ACPB03046242 1 1052
##sequence-region   ACPB03046243 1 1052
##sequence-region   ACPB03046244 1 1052
##sequence-region   ACPB03046245 1 1052
##sequence-region   ACPB03046246 1 1051
##sequence-region   ACPB03046247 1 1051
##sequence-region   ACPB03046248 1 1051
##sequence-region   ACPB03046249 1 1051
##sequence-region   ACPB03046250 1 1051
##sequence-region   ACPB03046251 1 1051
##sequence-region   ACPB03046252 1 1051
##sequence-region   ACPB03046253 1 1051
##sequence-region   ACPB03046254 1 1051
##sequence-region   ACPB03046255 1 1051
##sequence-region   ACPB03046256 1 1051
##sequence-region   ACPB03046257 1 1051
##sequence-region   ACPB03046258 1 1051
##sequence-region   ACPB03046259 1 1051
##sequence-region   ACPB03046260 1 1051
##sequence-region   ACPB03046261 1 1051
##sequence-region   ACPB03046262 1 1051
##sequence-region   ACPB03046263 1 1051
##sequence-region   ACPB03046264 1 1051
##sequence-region   ACPB03046265 1 1051
##sequence-region   ACPB03046266 1 1051
##sequence-region   ACPB03046267 1 1051
##sequence-region   ACPB03046268 1 1051
##sequence-region   ACPB03046269 1 1051
##sequence-region   ACPB03046270 1 1051
##sequence-region   ACPB03046271 1 1051
##sequence-region   ACPB03046272 1 1050
##sequence-region   ACPB03046273 1 1050
##sequence-region   ACPB03046274 1 1050
##sequence-region   ACPB03046275 1 1050
##sequence-region   ACPB03046276 1 1050
##sequence-region   ACPB03046277 1 1050
##sequence-region   ACPB03046278 1 1050
##sequence-region   ACPB03046279 1 1050
##sequence-region   ACPB03046280 1 1050
##sequence-region   ACPB03046281 1 1050
##sequence-region   ACPB03046282 1 1050
##sequence-region   ACPB03046283 1 1050
##sequence-region   ACPB03046284 1 1050
##sequence-region   ACPB03046285 1 1050
##sequence-region   ACPB03046286 1 1050
##sequence-region   ACPB03046287 1 1050
##sequence-region   ACPB03046288 1 1050
##sequence-region   ACPB03046289 1 1050
##sequence-region   ACPB03046290 1 1050
##sequence-region   ACPB03046291 1 1050
##sequence-region   ACPB03046292 1 1050
##sequence-region   ACPB03046293 1 1050
##sequence-region   ACPB03046294 1 1050
##sequence-region   ACPB03046295 1 1050
##sequence-region   ACPB03046296 1 1050
##sequence-region   ACPB03046297 1 1050
##sequence-region   ACPB03046298 1 1049
##sequence-region   ACPB03046299 1 1049
##sequence-region   ACPB03046300 1 1049
##sequence-region   ACPB03046301 1 1049
##sequence-region   ACPB03046302 1 1049
##sequence-region   ACPB03046303 1 1049
##sequence-region   ACPB03046304 1 1049
##sequence-region   ACPB03046305 1 1049
##sequence-region   ACPB03046306 1 1049
##sequence-region   ACPB03046307 1 1049
##sequence-region   ACPB03046308 1 1049
##sequence-region   ACPB03046309 1 1049
##sequence-region   ACPB03046310 1 1049
##sequence-region   ACPB03046311 1 1049
##sequence-region   ACPB03046312 1 1049
##sequence-region   ACPB03046313 1 1049
##sequence-region   ACPB03046314 1 1049
##sequence-region   ACPB03046315 1 1049
##sequence-region   ACPB03046316 1 1024
##sequence-region   ACPB03046317 1 1049
##sequence-region   ACPB03046318 1 1049
##sequence-region   ACPB03046319 1 1049
##sequence-region   ACPB03046320 1 1049
##sequence-region   ACPB03046321 1 1049
##sequence-region   ACPB03046322 1 1049
##sequence-region   ACPB03046323 1 1049
##sequence-region   ACPB03046324 1 1049
##sequence-region   ACPB03046325 1 1049
##sequence-region   ACPB03046326 1 1049
##sequence-region   ACPB03046327 1 1049
##sequence-region   ACPB03046328 1 1049
##sequence-region   ACPB03046329 1 1048
##sequence-region   ACPB03046330 1 1048
##sequence-region   ACPB03046331 1 1048
##sequence-region   ACPB03046332 1 1048
##sequence-region   ACPB03046333 1 1048
##sequence-region   ACPB03046334 1 1048
##sequence-region   ACPB03046335 1 1048
##sequence-region   ACPB03046336 1 1048
##sequence-region   ACPB03046337 1 1048
##sequence-region   ACPB03046338 1 1048
##sequence-region   ACPB03046339 1 1048
##sequence-region   ACPB03046340 1 1048
##sequence-region   ACPB03046341 1 1048
##sequence-region   ACPB03046342 1 1048
##sequence-region   ACPB03046343 1 1048
##sequence-region   ACPB03046344 1 1048
##sequence-region   ACPB03046345 1 1048
##sequence-region   ACPB03046346 1 1048
##sequence-region   ACPB03046347 1 1048
##sequence-region   ACPB03046348 1 1048
##sequence-region   ACPB03046349 1 1048
##sequence-region   ACPB03046350 1 1048
##sequence-region   ACPB03046351 1 1048
##sequence-region   ACPB03046352 1 1048
##sequence-region   ACPB03046353 1 1048
##sequence-region   ACPB03046354 1 1048
##sequence-region   ACPB03046355 1 1047
##sequence-region   ACPB03046356 1 1047
##sequence-region   ACPB03046357 1 1047
##sequence-region   ACPB03046358 1 1047
##sequence-region   ACPB03046359 1 1047
##sequence-region   ACPB03046360 1 1047
##sequence-region   ACPB03046361 1 1047
##sequence-region   ACPB03046362 1 1047
##sequence-region   ACPB03046363 1 1047
##sequence-region   ACPB03046364 1 1047
##sequence-region   ACPB03046365 1 1047
##sequence-region   ACPB03046366 1 1047
##sequence-region   ACPB03046367 1 1047
##sequence-region   ACPB03046368 1 1047
##sequence-region   ACPB03046369 1 1047
##sequence-region   ACPB03046370 1 1047
##sequence-region   ACPB03046371 1 1047
##sequence-region   ACPB03046372 1 1047
##sequence-region   ACPB03046373 1 1047
##sequence-region   ACPB03046374 1 1047
##sequence-region   ACPB03046375 1 1047
##sequence-region   ACPB03046376 1 1047
##sequence-region   ACPB03046377 1 1047
##sequence-region   ACPB03046378 1 1047
##sequence-region   ACPB03046379 1 1047
##sequence-region   ACPB03046380 1 1047
##sequence-region   ACPB03046381 1 1047
##sequence-region   ACPB03046382 1 1047
##sequence-region   ACPB03046383 1 1047
##sequence-region   ACPB03046384 1 1046
##sequence-region   ACPB03046385 1 1046
##sequence-region   ACPB03046386 1 1046
##sequence-region   ACPB03046387 1 1046
##sequence-region   ACPB03046388 1 1046
##sequence-region   ACPB03046389 1 1046
##sequence-region   ACPB03046390 1 1046
##sequence-region   ACPB03046391 1 1046
##sequence-region   ACPB03046392 1 1046
##sequence-region   ACPB03046393 1 1046
##sequence-region   ACPB03046394 1 1046
##sequence-region   ACPB03046395 1 1046
##sequence-region   ACPB03046396 1 1046
##sequence-region   ACPB03046397 1 1046
##sequence-region   ACPB03046398 1 1046
##sequence-region   ACPB03046399 1 1046
##sequence-region   ACPB03046400 1 1046
##sequence-region   ACPB03046401 1 1046
##sequence-region   ACPB03046402 1 1021
##sequence-region   ACPB03046403 1 1046
##sequence-region   ACPB03046404 1 1046
##sequence-region   ACPB03046405 1 1046
##sequence-region   ACPB03046406 1 1046
##sequence-region   ACPB03046407 1 1046
##sequence-region   ACPB03046408 1 1046
##sequence-region   ACPB03046409 1 1046
##sequence-region   ACPB03046410 1 1046
##sequence-region   ACPB03046411 1 1046
##sequence-region   ACPB03046412 1 1046
##sequence-region   ACPB03046413 1 1046
##sequence-region   ACPB03046414 1 1046
##sequence-region   ACPB03046415 1 1046
##sequence-region   ACPB03046416 1 1046
##sequence-region   ACPB03046417 1 1046
##sequence-region   ACPB03046418 1 1045
##sequence-region   ACPB03046419 1 1045
##sequence-region   ACPB03046420 1 1045
##sequence-region   ACPB03046421 1 1045
##sequence-region   ACPB03046422 1 1045
##sequence-region   ACPB03046423 1 1045
##sequence-region   ACPB03046424 1 1045
##sequence-region   ACPB03046425 1 1045
##sequence-region   ACPB03046426 1 1045
##sequence-region   ACPB03046427 1 1045
##sequence-region   ACPB03046428 1 1045
##sequence-region   ACPB03046429 1 1045
##sequence-region   ACPB03046430 1 1045
##sequence-region   ACPB03046431 1 1045
##sequence-region   ACPB03046432 1 1045
##sequence-region   ACPB03046433 1 1045
##sequence-region   ACPB03046434 1 1045
##sequence-region   ACPB03046435 1 1045
##sequence-region   ACPB03046436 1 1045
##sequence-region   ACPB03046437 1 1045
##sequence-region   ACPB03046438 1 1045
##sequence-region   ACPB03046439 1 1045
##sequence-region   ACPB03046440 1 1045
##sequence-region   ACPB03046441 1 1045
##sequence-region   ACPB03046442 1 1044
##sequence-region   ACPB03046443 1 1044
##sequence-region   ACPB03046444 1 1044
##sequence-region   ACPB03046445 1 1044
##sequence-region   ACPB03046446 1 1044
##sequence-region   ACPB03046447 1 1044
##sequence-region   ACPB03046448 1 1044
##sequence-region   ACPB03046449 1 1044
##sequence-region   ACPB03046450 1 1044
##sequence-region   ACPB03046451 1 1044
##sequence-region   ACPB03046452 1 1044
##sequence-region   ACPB03046453 1 1044
##sequence-region   ACPB03046454 1 1044
##sequence-region   ACPB03046455 1 1044
##sequence-region   ACPB03046456 1 1044
##sequence-region   ACPB03046457 1 1044
##sequence-region   ACPB03046458 1 1044
##sequence-region   ACPB03046459 1 1044
##sequence-region   ACPB03046460 1 1044
##sequence-region   ACPB03046461 1 1044
##sequence-region   ACPB03046462 1 1043
##sequence-region   ACPB03046463 1 1043
##sequence-region   ACPB03046464 1 1043
##sequence-region   ACPB03046465 1 1043
##sequence-region   ACPB03046466 1 1043
##sequence-region   ACPB03046467 1 1043
##sequence-region   ACPB03046468 1 1043
##sequence-region   ACPB03046469 1 1043
##sequence-region   ACPB03046470 1 1043
##sequence-region   ACPB03046471 1 1043
##sequence-region   ACPB03046472 1 1043
##sequence-region   ACPB03046473 1 1043
##sequence-region   ACPB03046474 1 1043
##sequence-region   ACPB03046475 1 1043
##sequence-region   ACPB03046476 1 1043
##sequence-region   ACPB03046477 1 1043
##sequence-region   ACPB03046478 1 1043
##sequence-region   ACPB03046479 1 1043
##sequence-region   ACPB03046480 1 1043
##sequence-region   ACPB03046481 1 1043
##sequence-region   ACPB03046482 1 1042
##sequence-region   ACPB03046483 1 1042
##sequence-region   ACPB03046484 1 1042
##sequence-region   ACPB03046485 1 1042
##sequence-region   ACPB03046486 1 1042
##sequence-region   ACPB03046487 1 1042
##sequence-region   ACPB03046488 1 1042
##sequence-region   ACPB03046489 1 1042
##sequence-region   ACPB03046490 1 1017
##sequence-region   ACPB03046491 1 1042
##sequence-region   ACPB03046492 1 1042
##sequence-region   ACPB03046493 1 1042
##sequence-region   ACPB03046494 1 1042
##sequence-region   ACPB03046495 1 1042
##sequence-region   ACPB03046496 1 1042
##sequence-region   ACPB03046497 1 1042
##sequence-region   ACPB03046498 1 1042
##sequence-region   ACPB03046499 1 1042
##sequence-region   ACPB03046500 1 1042
##sequence-region   ACPB03046501 1 1042
##sequence-region   ACPB03046502 1 1042
##sequence-region   ACPB03046503 1 1042
##sequence-region   ACPB03046504 1 1042
##sequence-region   ACPB03046505 1 1042
##sequence-region   ACPB03046506 1 1042
##sequence-region   ACPB03046507 1 1042
##sequence-region   ACPB03046508 1 1042
##sequence-region   ACPB03046509 1 1042
##sequence-region   ACPB03046510 1 1042
##sequence-region   ACPB03046511 1 1042
##sequence-region   ACPB03046512 1 1041
##sequence-region   ACPB03046513 1 1041
##sequence-region   ACPB03046514 1 1041
##sequence-region   ACPB03046515 1 1041
##sequence-region   ACPB03046516 1 1041
##sequence-region   ACPB03046517 1 1041
##sequence-region   ACPB03046518 1 1041
##sequence-region   ACPB03046519 1 1041
##sequence-region   ACPB03046520 1 1041
##sequence-region   ACPB03046521 1 1041
[truncated: 27,384,183 more chars]
